# Supplementary material for: Therapeutic impact of Mongolian Andai therapy on gut microbiota and metabolomic profiles in depression
Source: Front Neurosci. 2026 Jun 3;20:1743844. doi: 10.3389/fnins.2026.1743844 (PMC13272016; doi:10.3389/fnins.2026.1743844)
Supplement: Supplementary Table 1 — Demographic and clinical characteristics of the 20 enrolled patients with depression. Sex, age, ethnicity, education level, disease severity, treatment response, and sample collection information for the enrolled patients. CK and Treat indicate pre-treatment and post-treatment samples, respectively. [file Table_1.xlsx]

## Sheet: Sheet1
Table S1. Demographic and clinical characteristics of the 20 enrolled patients with depression.
Patients	Sex	Age (Year)	Ethnicity	Education Level	Disease Severity	Improve?	Samples	16S rRNA Sequencing	Metabolomics
P1	Female	26	Han	Undergraduate	Moderate	Y	CKW1	Y	Y
							TreatW1	Y	Y
P2	Female	35	Han	Undergraduate	Severe	Y	CKW2	Y	Y
							TreatW2	Y	Y
P3	Female	64	Han	Junior High School	Severe	N	CKW3	Y	Y
							TreatW3	Y	Y
P4	Female	15	Han	Junior High School	Moderate	Y	CKW4	Y	Y
							TreatW4	Y	Y
P5	Female	46	Mongolian	Undergraduate	Severe	N	CKW5	Y	Y
							TreatW5	Y	Y
P6	Female	60	Han	Junior High School	Severe	Y	CKW6	Y	Y
							TreatW6	Y	Y
P7	Female	54	Han	High School	Severe	N	CKW7	Y	Y
							TreatW7	Y	Y
P8	Female	49	Han	Undergraduate	Severe	Y	CKW8	Y	Y
							TreatW8	Y	Y
P9	Female	20	Han	College Student (in progress)	Severe	Y	CKW9	Y	Y
							TreatW9	Y	Y
P10	Female	24	Han	Junior High School	Severe	Y	CKW10	Y	Y
							TreatW10	Y	Y
P11	Male	26	Han	College Diploma	Severe	N	CKM1	Y	Y
							TreatM1	Y	Y
P12	Male	34	Han	Junior High School	Severe	Y	CKM2	Y	Y
							TreatM2	Y	Y
P13	Male	33	Han	College Diploma	Severe	Y	CKM3	Y	Y
							TreatM3	Y	Y
P14	Male	34	Han	High School	Severe	N	CKM4	Y	Y
							TreatM4	Y	Y
P15	Male	34	Han	High School	Severe	Y	CKM5	Y	Y
							TreatM5	Y	Y
P16	Male	33	Han	Junior High School	Severe	Y	CKM6	Y	Y
							TreatM6	Y	Y
P17	Male	35	Han	Junior High School	Severe	Y	CKM7	Y	Y
							TreatM7	Y	Y
P18	Male	29	Han	Undergraduate	Severe	Y	CKM8	Y	Y
							TreatM8	Y	Y
P19	Male	45	Mongolian	Undergraduate	Severe	Y	CKM9	Y	Y
							TreatM9	Y	Y
P20	Male	56	Mongolian	Undergraduate	Severe	N	CKM10	Y	Y
							TreatM10	Y	Y
Note: CK− samples: samples collected before Anda therapy; Treat− samples: samples collected after Anda therapy. Y: Yes; N: No.
