# Supplementary material for: Therapeutic impact of Mongolian Andai therapy on gut microbiota and metabolomic profiles in depression
Source: Front Neurosci. 2026 Jun 3;20:1743844. doi: 10.3389/fnins.2026.1743844 (PMC13272016; doi:10.3389/fnins.2026.1743844)
Supplement: Supplementary Table 2 — LOOCV-based stability analysis of genus-level feature importance in Random Forest models. Mean MDA, Mean MDG, mean ranking positions, and the frequencies of being ranked among the top 10 or top 20 features across LOOCV iterations are shown for each genus in the CK and Treat models. Higher ranking frequency and lower mean rank indicate greater feature stability. [file Table_2.xlsx]

## Sheet: LOOCV_Summary
Dataset	Samples	Improve_n	NotImprove_n	Accuracy	Sensitivity	Specificity	PPV	NPV	AUC	TN	FP	FN	TP
CK	20	14	6	0.6	0.857143	0	0.666667	0	0.339286	0	6	2	12
Treat	20	14	6	0.6	0.857143	0	0.666667	0	0.357143	0	6	2	12

## Sheet: CK_Predictions
sample	actual	predicted	prob_improve
CKM1	not_improve	improve	0.766
CKM10	not_improve	improve	0.812
CKM2	improve	improve	0.812
CKM3	improve	not_improve	0.45
CKM4	not_improve	improve	0.56
CKM5	improve	improve	0.746
CKM6	improve	improve	0.586
CKM7	improve	improve	0.76
CKM8	improve	improve	0.83
CKM9	improve	improve	0.716
CKW1	improve	improve	0.72
CKW10	improve	improve	0.71
CKW2	improve	not_improve	0.442
CKW3	not_improve	improve	0.568
CKW4	improve	improve	0.628
CKW5	not_improve	improve	0.86
CKW6	improve	improve	0.714
CKW7	not_improve	improve	0.82
CKW8	improve	improve	0.736
CKW9	improve	improve	0.642

## Sheet: Treat_Predictions
sample	actual	predicted	prob_improve
TreatM1	not_improve	improve	0.672
TreatM10	not_improve	improve	0.758
TreatM2	improve	improve	0.574
TreatM3	improve	improve	0.616
TreatM4	not_improve	improve	0.618
TreatM5	improve	improve	0.71
TreatM6	improve	improve	0.574
TreatM7	improve	improve	0.712
TreatM8	improve	improve	0.726
TreatM9	improve	improve	0.854
TreatW1	improve	not_improve	0.486
TreatW10	improve	improve	0.746
TreatW2	improve	improve	0.79
TreatW3	not_improve	improve	0.912
TreatW4	improve	not_improve	0.46
TreatW5	not_improve	improve	0.684
TreatW6	improve	improve	0.724
TreatW7	not_improve	improve	0.734
TreatW8	improve	improve	0.594
TreatW9	improve	improve	0.746

## Sheet: CK_Confusion
Actual	not_improve	improve
not_improve	0	6
improve	2	12

## Sheet: Treat_Confusion
Actual	not_improve	improve
not_improve	0	6
improve	2	12

## Sheet: CK_Importance_Top30
not_improve	improve	MeanDecreaseAccuracy	MeanDecreaseGini	Genus
1.34406	2.3394	2.36094	0.0530472	[Eubacterium]_coprostanoligenes_group
2.23339	1.09245	2.01665	0.121138	Lachnospiraceae_UCG-010
1.85021	1.72924	1.97574	0.154039	Klebsiella
1.70266	1.94563	1.94024	0.126493	Dialister
1.94881	1.52089	1.92545	0.0982576	Actinomyces
1.26694	1.73125	1.92121	0.0848192	Bilophila
1.34406	1.54504	1.85881	0.0822484	Escherichia-Shigella
1.41705	1.41705	1.61801	0.0255538	Phascolarctobacterium
1.07149	1.38218	1.5613	0.317129	Incertae_Sedis
1.001	1.001	1.39769	0.0331384	Weissella
1.001	1.001	1.38062	0.0225088	Olsenella
1.09676	1.48429	1.37607	0.178817	Parabacteroides
1.001	1.41121	1.36693	0.0738771	uncultured
0	1.33386	1.34791	0.0293276	[Eubacterium]_fissicatena_group
0.905275	1.47665	1.29036	0.0723437	Clostridia_vadinBB60_group
0.0351148	1.65958	1.0665	0.139827	Intestinimonas
-0.103766	1.48998	1.06413	0.152777	Christensenellaceae_R-7_group
1.001	1.06592	1.03186	0.0805971	Enterobacter
0.447303	1.16713	1.01829	0.11789	Flavonifractor
0	1.001	1.001	0.00947619	Barnesiella
1.001	0	1.001	0.12014	Parasutterella
0	1.001	1.001	0.00533333	[Eubacterium]_ruminantium_group
1.38943	-1.001	1.001	0.0052381	[Clostridium]_innocuum_group
1.001	0	1.001	0.0167027	Coprobacter
0	1.001	1.001	0.020135	[Eubacterium]_xylanophilum_group
0	1.001	1.001	0.00660256	Megasphaera
1.001	0	1.001	0.0138874	Faecalitalea
0	1.001	1.001	0.005	JGI_0000069-P22
1.001	0.862076	0.968058	0.0251389	Haemophilus
0.51846	1.30207	0.90521	0.0998392	DTU089

## Sheet: Treat_Importance_Top30
not_improve	improve	MeanDecreaseAccuracy	MeanDecreaseGini	Genus
4.26263	4.07342	4.44947	0.354043	Holdemania
2.79575	2.79335	3.42509	0.225474	Bilophila
3.28539	2.58928	3.3606	0.242784	Escherichia-Shigella
1.001	1.57112	1.53525	0.0358755	Sphingobium
-1.001	1.71822	1.41705	0.0359939	Prevotellaceae_UCG-001
1.001	1.001	1.41705	0.0248231	Solobacterium
1.21447	0	1.41286	0.11187	Morganella
0.480495	1.71366	1.39951	0.0988303	Dorea
1.001	1.001	1.39769	0.0221717	Granulicatella
1.34406	1.001	1.31927	0.0129778	Eisenbergiella
1.70266	1.01077	1.28079	0.0876823	Candidatus_Soleaferrea
1.001	1.24619	1.24674	0.0860312	Paraprevotella
0	1.18046	1.23978	0.108611	Bifidobacterium
1.41705	0.636621	1.16431	0.0797594	uncultured
-1.14859	1.73398	1.04088	0.0879144	Faecalibacterium
0.817041	0.983823	1.01148	0.0508984	UCG-002
0	1.001	1.001	0.0448266	Citrobacter
1.001	1.001	1.001	0.0656126	Fusobacterium
1.001	0	1.001	0.0365922	Intestinimonas
0	1.001	1.001	0.0267421	Pelomonas
0	1.001	1.001	0.00973893	Weissella
0	1.001	1.001	0.00727879	Family_XIII_UCG-001
0	1.001	1.001	0.0259603	Dielma
0	1.001	1.001	0.0146841	Oxalobacter
0.632709	1.34406	1.001	0.030573	Faecalitalea
1.001	1.001	1.001	0.0447986	Harryflintia
1.001	1.001	1.001	0.00278095	Gemella
0	1.001	1.001	0.0179817	Rothia
1.66911	0.156178	0.989115	0.0832398	Plesiomonas
1.41705	0.792251	0.984269	0.0668598	[Ruminococcus]_gauvreauii_group

## Sheet: CK_Stability
Genus	Mean_MDA	Mean_MDG	Mean_Rank_MDA	Mean_Rank_MDG	Top10_MDA_Count	Top20_MDA_Count	Top10_MDG_Count	Top20_MDG_Count
Actinomyces	1.74038	0.0921835	10.5	31.95	14	17	1	11
DTU089	1.62968	0.119989	19.675	18.75	12	17	6	13
Incertae_Sedis	1.85541	0.245315	21.5	2.5	11	16	19	20
Klebsiella	1.4376	0.115241	24.15	18.5	12	15	7	12
Intestinimonas	1.42162	0.108721	25.125	24.7	10	13	5	9
Lachnospiraceae_UCG-010	1.23942	0.113622	44.525	19.4	10	14	6	12
Christensenellaceae_R-7_group	1.29316	0.12045	44.6	17.55	11	14	11	14
Parabacteroides	1.18233	0.153822	48.3	7.75	8	11	16	19
Subdoligranulum	0.857129	0.157899	64.5	8.75	4	7	14	18
Paludicola	0.683287	0.0213183	64.875	106.925	0	7	0	0
Clostridia_vadinBB60_group	0.630475	0.0745089	69.375	38.25	2	6	1	3
Pelomonas	0.607657	0.0652117	72.175	49.7	4	5	0	3
UCG-005	0.792158	0.130114	73.9	13.9	7	7	9	14
Acetanaerobacterium	0.488625	0.0626274	76.15	51.15	3	4	0	4
Weissella	0.592032	0.026689	77	96.475	3	6	0	0
Anaerotruncus	0.885872	0.0936263	79.825	29.15	7	10	2	8
[Eubacterium]_nodatum_group	0.51351	0.044399	82.875	70.5	1	4	0	2
Dialister	0.390136	0.109465	86.9	21.5	1	4	6	10
NK4A214_group	0.736931	0.138765	92.9	13.1	7	9	10	15
Coprobacter	0.401617	0.0158809	94.85	115.25	0	2	0	0
UCG-009	0.373318	0.0420975	95.65	69.65	0	2	0	0
RF39	0.220982	0.0403055	103.775	73.275	0	0	0	0
Lachnospiraceae_ND3007_group	0.221883	0.0564026	103.975	54.55	1	2	0	0
Porphyromonas	0.319036	0.0214584	106.65	104.175	0	3	0	0
Ezakiella	0.342807	0.0411336	108.95	72.175	3	6	0	0
Mucispirillum	0.219621	0.00336305	110.85	185.925	0	1	0	0
UCG-002	0.36211	0.1022	111	25.25	4	5	4	10
Candidatus_Soleaferrea	0.22275	0.0274998	111.725	93.175	0	3	0	0
Rothia	0.21463	0.00587271	112.675	166.225	0	0	0	0
[Eubacterium]_coprostanoligenes_group	0.296194	0.0905267	113.5	29.2	2	3	2	8
Staphylococcus	0.317224	0.103374	114.75	21.7	2	4	4	10
Bifidobacterium	0.178199	0.14069	115.425	11.7	4	5	12	16
Escherichia-Shigella	0.183626	0.13531	116.55	14.3	2	5	12	17
Coprococcus	0.0397335	0.13963	117.2	13.4	1	3	10	16
Atopobium	0.15015	0.00534617	117.85	163.225	0	0	0	0
Campylobacter	0.0204642	0.0562725	119.925	53.35	1	2	0	0
Bilophila	0.202719	0.0763381	122.975	38.65	2	5	1	5
Megasphaera	0.1001	0.00379789	123.175	169.125	0	0	0	0
Granulicatella	0.1001	0.00130657	123.625	210.6	0	0	0	0
Citrobacter	0.0795013	0.00889976	124.075	146.525	0	1	0	0
Holdemania	0.162528	0.0938888	124.425	24.25	1	3	2	7
[Clostridium]_innocuum_group	0.0902759	0.0351484	125.35	78.6	1	4	0	0
uncultured	0.175783	0.0604497	125.775	49.25	3	3	0	1
Family_XIII_AD3011_group	-0.0542928	0.0575074	126.525	52.85	1	2	0	0
Lachnoclostridium	0.183808	0.0402151	127.6	74.05	4	4	0	0
Senegalimassilia	0.0500501	0.00366709	127.925	178.875	0	0	0	0
Comamonas	-0.0516356	0.0815627	130.025	33.75	0	5	2	4
UCG-010	0.230802	0.0512024	130.15	64.55	2	5	0	2
Enterococcus	0.0007374	0.00661887	130.475	156.475	0	1	0	0
Vibrio	-0.0619244	0.0754738	130.6	39.1	1	2	2	4
CAG-352	-0.00678818	0.0251928	133.375	97.1	0	1	0	0
Prevotellaceae_Ga6A1_group	0	0.0149439	133.825	118.6	0	0	0	0
Peptococcus	0	0.0136433	133.825	126.725	0	0	0	0
Mycoplasma	0	0.0124958	133.825	128.825	0	0	0	0
Ralstonia	0	0.0130397	133.825	129.275	0	0	0	0
Hydrogenoanaerobacterium	0	0.0111472	133.825	134.1	0	0	0	0
Shuttleworthia	0	0.00869497	133.825	148.875	0	0	0	0
Prauserella	0	0.00693196	133.825	158.85	0	0	0	0
Oscillospira	0	0.00755645	133.825	160.8	0	0	0	0
Enorma	0	0.00505805	133.825	164.25	0	0	0	0
Papillibacter	0	0.00601951	133.825	168.025	0	0	0	0
Izemoplasmatales	0	0.00477719	133.825	169.65	0	0	0	0
Acidaminococcus	0	0.00372224	133.825	170.55	0	0	0	0
Gordonibacter	0	0.00462737	133.825	171.7	0	0	0	0
Mobiluncus	0	0.00403751	133.825	174.85	0	0	0	0
Devosia	0	0.00464314	133.825	180.55	0	0	0	0
Arenimonas	0	0.00375663	133.825	181.1	0	0	0	0
Pseudorhodobacter	0	0.00394097	133.825	182.45	0	0	0	0
Chryseobacterium	0	0.00338424	133.825	183.025	0	0	0	0
Succinivibrio	0	0.0035421	133.825	183.5	0	0	0	0
Dubosiella	0	0.0028042	133.825	184.35	0	0	0	0
Morganella	0	0.00317357	133.825	185.275	0	0	0	0
Solobacterium	0	0.00294589	133.825	185.375	0	0	0	0
Parapusillimonas	0	0.00366244	133.825	185.725	0	0	0	0
Facklamia	0	0.0027959	133.825	185.95	0	0	0	0
Cloacibacillus	0	0.00310296	133.825	186.9	0	0	0	0
Defluviitaleaceae_UCG-011	0	0.00341145	133.825	187.025	0	0	0	0
Subgroup_7	0	0.00245724	133.825	187.575	0	0	0	0
Bdellovibrio	0	0.00297098	133.825	191.55	0	0	0	0
Sphingobacterium	0	0.00240158	133.825	192.225	0	0	0	0
Flavisolibacter	0	0.00231942	133.825	192.75	0	0	0	0
Pedobacter	0	0.00258733	133.825	192.8	0	0	0	0
Roseovarius	0	0.00269277	133.825	192.85	0	0	0	0
Luteimonas	0	0.00317513	133.825	192.9	0	0	0	0
Paracoccus	0	0.00266192	133.825	193.6	0	0	0	0
Anaerofilum	0	0.00253975	133.825	194.05	0	0	0	0
Gemmobacter	0	0.00292478	133.825	194.35	0	0	0	0
Thauera	0	0.00291488	133.825	194.55	0	0	0	0
Methylophaga	0	0.0020642	133.825	194.825	0	0	0	0
Fournierella	0	0.00215496	133.825	196	0	0	0	0
Sphingopyxis	0	0.00250654	133.825	196.95	0	0	0	0
Alicycliphilus	0	0.00239901	133.825	198.35	0	0	0	0
Arcobacter	0	0.00262433	133.825	198.35	0	0	0	0
Brevundimonas	0	0.00197285	133.825	198.775	0	0	0	0
Mailhella	0	0.00182259	133.825	199.8	0	0	0	0
Thalassobius	0	0.00216992	133.825	199.95	0	0	0	0
Candidatus_Paracaedibacter	0	0.0020193	133.825	200.5	0	0	0	0
Slackia	0	0.00154317	133.825	200.7	0	0	0	0
Holdemanella	0	0.00135873	133.825	201.475	0	0	0	0
Anaerofustis	0	0.00201059	133.825	201.925	0	0	0	0
Lactococcus	0	0.00244178	133.825	202.05	0	0	0	0
Ottowia	0	0.00166528	133.825	204.125	0	0	0	0
Flavobacterium	0	0.00201119	133.825	204.625	0	0	0	0
Raoultibacter	0	0.00172524	133.825	205.1	0	0	0	0
Alcaligenes	0	0.00135152	133.825	205.225	0	0	0	0
Simplicispira	0	0.00144584	133.825	207.075	0	0	0	0
Erythrobacter	0	0.00183619	133.825	207.3	0	0	0	0
Sericytochromatia	0	0.00129514	133.825	207.6	0	0	0	0
Tissierella	0	0.00147303	133.825	209.225	0	0	0	0
Actinobacillus	0	0.00142475	133.825	209.425	0	0	0	0
Acidovorax	0	0.00129343	133.825	210.25	0	0	0	0
Phocea	0	0.00121643	133.825	211.075	0	0	0	0
Neisseria	0	0.000743636	133.825	212.425	0	0	0	0
Allorhizobium-Neorhizobium-Pararhizobium-Rhizobium	0	0.000892222	133.825	212.875	0	0	0	0
Anaerostignum	0	0.000875666	133.825	214.9	0	0	0	0
Gardnerella	0	0.000827778	133.825	215.025	0	0	0	0
Tuzzerella	0	0.000504762	133.825	221.5	0	0	0	0
Acetatifactor	0	0.000326294	133.825	222.475	0	0	0	0
Leisingera	0	0.000349206	133.825	222.525	0	0	0	0
Oribacterium	0	0.000327778	133.825	222.525	0	0	0	0
Raoultella	0	0.0004	133.825	222.55	0	0	0	0
Prevotellaceae_UCG-003	0	0.000281818	133.825	222.95	0	0	0	0
Sneathia	0	0.000175	133.825	225.65	0	0	0	0
A2	0	0	133.825	229.075	0	0	0	0
Acetobacter	0	0	133.825	229.075	0	0	0	0
Aerococcus	0	0	133.825	229.075	0	0	0	0
Allobaculum	0	0	133.825	229.075	0	0	0	0
Aquabacterium	0	0	133.825	229.075	0	0	0	0
ASF356	0	0	133.825	229.075	0	0	0	0
Candidatus_Stoquefichus	0	0	133.825	229.075	0	0	0	0
CHKCI002	0	0	133.825	229.075	0	0	0	0
Clade_III	0	0	133.825	229.075	0	0	0	0
Cryptobacterium	0	0	133.825	229.075	0	0	0	0
DNF00809	0	0	133.825	229.075	0	0	0	0
Donghicola	0	0	133.825	229.075	0	0	0	0
Ellin6067	0	0	133.825	229.075	0	0	0	0
Empedobacter	0	0	133.825	229.075	0	0	0	0
Enterorhabdus	0	0	133.825	229.075	0	0	0	0
Erysipelotrichaceae_UCG-006	0	0	133.825	229.075	0	0	0	0
F0332	0	0	133.825	229.075	0	0	0	0
Faecalibaculum	0	0	133.825	229.075	0	0	0	0
Faecalicoccus	0	0	133.825	229.075	0	0	0	0
Filifactor	0	0	133.825	229.075	0	0	0	0
Frisingicoccus	0	0	133.825	229.075	0	0	0	0
Halomonas	0	0	133.825	229.075	0	0	0	0
Kluyvera	0	0	133.825	229.075	0	0	0	0
Kosakonia	0	0	133.825	229.075	0	0	0	0
Kurthia	0	0	133.825	229.075	0	0	0	0
Lachnoanaerobaculum	0	0	133.825	229.075	0	0	0	0
Lautropia	0	0	133.825	229.075	0	0	0	0
Leptotrichia	0	0	133.825	229.075	0	0	0	0
Megamonas	0	0	133.825	229.075	0	0	0	0
Mitsuokella	0	0	133.825	229.075	0	0	0	0
Moraxella	0	0	133.825	229.075	0	0	0	0
Moryella	0	0	133.825	229.075	0	0	0	0
Murdochiella	0	0	133.825	229.075	0	0	0	0
Nesterenkonia	0	0	133.825	229.075	0	0	0	0
Parvimonas	0	0	133.825	229.075	0	0	0	0
Peptostreptococcus	0	0	133.825	229.075	0	0	0	0
Photobacterium	0	0	133.825	229.075	0	0	0	0
Pseudomonas	0	0	133.825	229.075	0	0	0	0
Rhodopseudomonas	0	0	133.825	229.075	0	0	0	0
Roseobacter_clade_CHAB-I-5_lineage	0	0	133.825	229.075	0	0	0	0
Rs-E47_termite_group	0	0	133.825	229.075	0	0	0	0
Ruminiclostridium	0	0	133.825	229.075	0	0	0	0
Salmonella	0	0	133.825	229.075	0	0	0	0
Sarcina	0	0	133.825	229.075	0	0	0	0
SC-I-84	0	0	133.825	229.075	0	0	0	0
Scardovia	0	0	133.825	229.075	0	0	0	0
Sellimonas	0	0	133.825	229.075	0	0	0	0
Serratia	0	0	133.825	229.075	0	0	0	0
Sphingomonas	0	0	133.825	229.075	0	0	0	0
Stappiaceae	0	0	133.825	229.075	0	0	0	0
Sulfitobacter	0	0	133.825	229.075	0	0	0	0
Thermomonas	0	0	133.825	229.075	0	0	0	0
Thiobacillus	0	0	133.825	229.075	0	0	0	0
Treponema	0	0	133.825	229.075	0	0	0	0
UCG-008	0	0	133.825	229.075	0	0	0	0
Zoogloea	0	0	133.825	229.075	0	0	0	0
[Ruminococcus]_gauvreauii_group	-0.0972342	0.016134	134.425	122	0	2	0	0
Veillonella	0	0.00277488	135.15	192.025	0	0	0	0
Marvinbryantia	-0.0199621	0.00827804	135.375	142.15	0	1	0	0
Enterobacter	0.056624	0.0689409	135.825	44.05	1	4	0	4
Lachnospiraceae_UCG-004	0.124442	0.0571862	136.075	57.85	1	4	0	2
Tyzzerella	0.145973	0.0674728	138.975	46.3	1	2	0	3
Prevotellaceae_NK3B31_group	-0.0500501	0.00183624	139.375	199.325	0	0	0	0
Harryflintia	-0.0500501	0.00658339	139.45	165.2	0	0	0	0
Stenotrophomonas	-0.0500501	0.00306189	139.475	188.7	0	0	0	0
[Eubacterium]_brachy_group	-0.0500501	0.00236606	139.475	190.725	0	0	0	0
Eubacterium	-0.0500501	0.00277833	139.525	193.45	0	0	0	0
Lachnospiraceae_UCG-001	-0.131287	0.0378592	140.2	74.95	1	4	0	0
Dielma	-0.0657667	0.00466669	140.5	171.4	0	1	0	0
UBA1819	0.105973	0.0717284	140.9	42.65	2	3	0	2
Oscillibacter	-0.182611	0.11337	142.125	19.6	1	1	5	11
Helicobacter	0.108383	0.0402679	142.95	73.75	2	5	0	0
Fusobacterium	-0.0232707	0.0208421	144.025	111.175	1	1	0	0
Acinetobacter	-0.1001	0.00287234	145.125	188.225	0	0	0	0
Bacteroides	-0.0720334	0.116821	145.575	16.2	2	2	6	15
Negativibacillus	-0.1001	0.0031324	145.575	177.9	0	0	0	0
Catenibacterium	-0.1001	0.0022331	145.775	194.625	0	0	0	0
[Clostridium]_methylpentosum_group	-0.120903	0.00226724	146.35	191.675	0	0	0	0
Christensenella	-0.0857788	0.0153615	146.625	119.75	0	0	0	0
Butyricimonas	-0.147575	0.0186843	147.775	112.275	0	1	0	0
Alistipes	-0.163803	0.131226	148.4	12	1	2	8	18
Erysipelatoclostridium	-0.168654	0.0120688	148.975	128.225	0	0	0	0
Faecalibacterium	-0.139296	0.0581596	149.55	50.6	1	3	0	1
Gemella	-0.15015	0.0143819	150.45	122.8	0	0	0	0
[Eubacterium]_fissicatena_group	-0.0587892	0.0226749	150.575	101.55	0	3	0	0
Akkermansia	-0.170795	0.017216	152.025	117.7	0	0	0	0
Coprobacillus	-0.170661	0.00508347	152.1	169.25	0	0	0	0
Rikenellaceae_RC9_gut_group	-0.269242	0.0284748	153.375	88.55	1	2	0	0
Faecalitalea	-0.170629	0.0177408	153.7	113.35	0	1	0	0
Blautia	-0.171854	0.0335738	154.7	79.25	0	3	0	0
Clostridia_UCG-014	-0.1082	0.0375965	155.725	79.6	2	3	0	1
Eggerthella	-0.0137161	0.0404352	156.7	74.2	1	3	0	0
Oxalobacter	-0.212172	0.0182409	157.475	115.925	0	2	0	0
Rikenella	-0.219621	0.00412516	158	178.825	0	0	0	0
Catabacter	-0.180987	0.0124782	158.2	133.15	0	2	0	0
Adlercreutzia	-0.260302	0.0532415	159.1	56.7	0	1	0	1
Terrisporobacter	-0.272679	0.0104993	160.275	134.4	0	0	0	0
[Eubacterium]_siraeum_group	-0.133757	0.0221354	161.55	104.4	0	3	0	0
Barnesiella	-0.281687	0.022537	161.8	101.15	0	1	0	0
Ruminococcus	-0.351643	0.0476773	164.75	63.9	1	2	0	0
[Eubacterium]_hallii_group	-0.323474	0.076722	165.325	36.1	1	3	1	5
Collinsella	-0.432778	0.0370979	166.8	75.3	0	3	0	0
JGI_0000069-P22	-0.237177	0.0288916	167.125	94	0	0	0	0
Mogibacterium	-0.340965	0.0170926	167.6	117.7	0	0	0	0
Olsenella	-0.323566	0.0114631	169.55	133.85	0	0	0	0
Corynebacterium	-0.316489	0.0110351	169.975	135.225	0	0	0	0
Proteus	-0.523576	0.0520566	170.6	58.8	0	1	0	0
Epulopiscium	-0.339271	0.0090908	170.775	142.625	0	0	0	0
GCA-900066575	-0.363477	0.0123193	171.3	129.95	0	0	0	0
Psychrobacter	-0.305004	0.00420725	172.325	181.1	0	0	0	0
Lachnospira	-0.437321	0.0589576	172.4	51.75	0	2	0	1
Haemophilus	-0.426288	0.0256529	172.85	93.95	0	1	0	0
Parasutterella	-0.346436	0.0995408	173.725	24.3	1	3	3	9
Monoglobus	-0.241532	0.0337741	173.925	81.55	1	1	0	0
Sphingobium	-0.377761	0.0162294	175.725	121.8	0	0	0	0
[Ruminococcus]_gnavus_group	-0.479601	0.0469636	176.425	63.45	1	1	0	0
Desulfovibrio	-0.529073	0.0341744	176.825	81.925	0	0	0	0
Lachnospiraceae_FCS020_group	-0.464876	0.0226435	180.1	100.4	0	2	0	0
Family_XIII_UCG-001	-0.500009	0.0173193	181.3	112.35	0	0	0	0
Alloprevotella	-0.467748	0.100314	182.05	26.05	0	1	5	9
Plesiomonas	-0.508771	0.117039	183.1	16.55	1	3	6	15
Eisenbergiella	-0.472911	0.00972391	183.325	143.225	0	0	0	0
[Eubacterium]_xylanophilum_group	-0.504204	0.0263491	184.5	96.95	0	1	0	0
Colidextribacter	-0.61625	0.0271935	184.6	93.65	1	1	0	0
Intestinibacter	-0.479385	0.0376022	185.85	79.35	1	2	0	0
[Eubacterium]_ruminantium_group	-0.447948	0.0138319	186.525	122.575	0	0	0	0
GCA-900066755	-0.466198	0.0143194	186.6	127.95	0	1	0	0
UCG-003	-0.614458	0.0330482	189.525	82.4	0	1	0	0
[Eubacterium]_ventriosum_group	-0.634211	0.0390045	189.6	72.85	1	2	0	0
Hungatella	-0.476105	0.0366276	189.625	81.15	0	2	0	0
Flavonifractor	-0.440075	0.0730055	190.525	43.2	2	3	1	4
Sutterella	-0.47323	0.0333009	192.925	80.9	0	1	0	0
Rodentibacter	-0.518435	0.0670142	193.025	45	0	2	1	2
Prevotella	-0.77695	0.0631435	193.15	48.7	0	0	0	0
CAG-56	-0.608176	0.0257599	193.225	94.85	0	1	0	0
[Ruminococcus]_torques_group	-0.526568	0.0541223	193.7	54.2	2	2	0	0
Fusicatenibacter	-0.625276	0.0375994	194.4	73.95	1	2	0	0
Anaerostipes	-0.505874	0.0444052	196.275	64.95	0	0	0	0
Muribaculum	-0.503698	0.0374949	198.175	73.8	1	2	0	0
[Eubacterium]_eligens_group	-0.537855	0.025684	199.4	101.475	0	1	0	0
Turicibacter	-0.732767	0.0227031	200.6	105.975	0	1	0	0
Prevotellaceae_UCG-001	-0.603889	0.074743	201.775	38.65	1	2	0	2
Other	-0.82323	0.0561709	201.875	53.2	0	2	0	0
Odoribacter	-0.794316	0.0307554	202.05	84.5	0	0	0	0
Agathobacter	-0.650107	0.0462521	202.55	64.5	2	2	0	0
Allisonella	-0.591576	0.0111469	204.125	133.5	0	0	0	0
Erysipelotrichaceae_UCG-003	-0.759019	0.0418939	210.1	71.1	0	0	0	0
Butyricicoccus	-0.725437	0.0540076	211.8	54.6	1	1	0	0
Lachnospiraceae_NK4A136_group	-0.53168	0.0563757	212.15	52.95	0	0	0	1
Romboutsia	-0.886956	0.0646024	213.175	46.95	0	0	0	1
Phascolarctobacterium	-0.870407	0.0321169	220.275	86.35	0	0	0	1
Lactobacillus	-0.8823	0.0377154	221.225	74.5	0	1	0	0
Streptococcus	-0.829118	0.0375997	221.675	74.4	0	0	0	0
Muribaculaceae	-0.926755	0.0518539	223.35	56	1	2	0	0
Clostridium_sensu_stricto_1	-1.09255	0.0451484	225.375	66	0	0	0	0
Paraprevotella	-0.850593	0.0427231	228.325	72.8	0	0	0	0
Roseburia	-1.03784	0.0800558	234.725	32.95	0	0	0	3
Dorea	-1.09244	0.0732223	237.225	40.2	0	1	0	2

## Sheet: Treat_Stability
Genus	Mean_MDA	Mean_MDG	Mean_Rank_MDA	Mean_Rank_MDG	Top10_MDA_Count	Top20_MDA_Count	Top10_MDG_Count	Top20_MDG_Count
Holdemania	4.11069	0.383832	1.1	1.2	20	20	20	20
Escherichia-Shigella	2.94032	0.282078	2.7	2.15	20	20	20	20
Bilophila	1.90572	0.189327	10.85	4.85	12	16	20	20
Morganella	1.75584	0.0883824	18.975	30.4	13	18	2	8
Colidextribacter	1.64336	0.143317	29	9.35	15	16	14	18
Harryflintia	1.09281	0.0443453	36.45	67.25	7	11	0	2
Erysipelotrichaceae_UCG-003	0.957712	0.125581	39.825	13	6	12	7	17
Phocea	0.985073	0.0613591	41.9	48.075	5	11	0	2
Helicobacter	0.990893	0.0958274	53.75	26.65	7	8	4	10
Lachnoclostridium	0.784769	0.161615	60.15	7.6	6	11	16	19
[Ruminococcus]_gauvreauii_group	0.900646	0.0542698	66.2	51.7	8	10	0	1
[Clostridium]_methylpentosum_group	0.587814	0.0183024	75.45	117.025	2	6	0	0
Campylobacter	0.681032	0.0753446	79.1	34.45	3	8	0	5
Coprobacter	0.480994	0.0230438	82.2	114.4	3	5	0	0
Monoglobus	0.726981	0.127668	87.85	12.75	7	8	13	17
Flavonifractor	0.435983	0.0415099	88.575	69.05	3	7	0	0
Gemella	0.227852	0.00714576	99.625	155.05	0	3	0	0
Rodentibacter	0.486105	0.132895	100.05	11.55	3	6	9	18
Rothia	0.25772	0.0107634	100.525	143.975	1	3	0	0
Paraprevotella	0.0903867	0.0956771	103.575	26.4	2	5	3	10
Catabacter	0.258665	0.0128684	103.85	140.375	3	5	0	0
Enterococcus	0.26542	0.0162318	104.975	117.45	1	3	0	0
Actinomyces	0.194205	0.0300518	105.3	92.825	2	4	0	0
[Eubacterium]_ventriosum_group	0.160405	0.145369	108.05	11.6	1	1	13	18
Solobacterium	0.174172	0.0126281	112.875	140.475	0	2	0	0
Mailhella	0.1001	0.00347202	113.25	186.625	0	1	0	0
Mogibacterium	0.1001	0.00188449	113.475	201.925	0	1	0	0
Atopobium	0.0742209	0.021526	114.925	107.925	1	3	0	0
Oxalobacter	0.0680478	0.00729745	116.175	153.95	0	2	0	0
Fusobacterium	0.0946664	0.0547377	118.65	52.15	1	1	0	1
Acinetobacter	0.0500501	0.00153405	118.725	201.2	0	1	0	0
Senegalimassilia	0.0500501	0.00161643	119.525	202.35	0	0	0	0
Eisenbergiella	0.206466	0.0209644	120.25	108.775	2	5	0	0
UBA1819	0.0529343	0.0494674	121.825	56.55	1	2	0	1
Odoribacter	0.0712843	0.0130991	122.85	129.1	2	3	0	0
Ralstonia	0	0.0357056	123.45	79.9	0	0	0	0
Zoogloea	0	0.0341694	123.45	82.95	0	0	0	0
Megamonas	0	0.0210764	123.45	109.65	0	0	0	0
CAG-56	0	0.0147924	123.45	128.95	0	0	0	0
Frisingicoccus	0	0.0126346	123.45	132.9	0	0	0	0
Anaerostignum	0	0.0125476	123.45	136.75	0	0	0	0
Ruminiclostridium	0	0.0119444	123.45	142.25	0	0	0	0
Cloacibacillus	0	0.010804	123.45	142.65	0	0	0	0
Oscillospira	0	0.00870701	123.45	147.525	0	0	0	0
Izemoplasmatales	0	0.00931319	123.45	151.175	0	0	0	0
Enterorhabdus	0	0.00740116	123.45	153.85	0	0	0	0
Anaerofilum	0	0.00896651	123.45	157.025	0	0	0	0
Lactococcus	0	0.00599648	123.45	169.1	0	0	0	0
SC-I-84	0	0.00255167	123.45	188.7	0	0	0	0
Rikenella	0	0.00228754	123.45	189.525	0	0	0	0
Treponema	0	0.00255386	123.45	194.75	0	0	0	0
Raoultibacter	0	0.00219539	123.45	197.875	0	0	0	0
Aerococcus	0	0.00268102	123.45	198.2	0	0	0	0
Rs-E47_termite_group	0	0.00235326	123.45	201.325	0	0	0	0
Cryptobacterium	0	0.00150195	123.45	202.625	0	0	0	0
Kluyvera	0	0.00145465	123.45	203.825	0	0	0	0
Mitsuokella	0	0.00178105	123.45	205.475	0	0	0	0
Dubosiella	0	0.00116624	123.45	207.575	0	0	0	0
F0332	0	0.00123038	123.45	208.525	0	0	0	0
Moryella	0	0.0015297	123.45	208.6	0	0	0	0
UCG-009	0	0.00149682	123.45	208.675	0	0	0	0
Slackia	0	0.000984444	123.45	209.175	0	0	0	0
Peptostreptococcus	0	0.00153405	123.45	209.575	0	0	0	0
Pseudomonas	0	0.0011019	123.45	209.925	0	0	0	0
Sulfitobacter	0	0.0011081	123.45	212.25	0	0	0	0
Erysipelotrichaceae_UCG-006	0	0.000872354	123.45	213.2	0	0	0	0
Muribaculum	0	0.001062	123.45	213.45	0	0	0	0
Candidatus_Stoquefichus	0	0.000985556	123.45	213.575	0	0	0	0
Stappiaceae	0	0.000926667	123.45	213.575	0	0	0	0
Kosakonia	0	0.000791825	123.45	213.825	0	0	0	0
DNF00809	0	0.000814286	123.45	213.875	0	0	0	0
Brevundimonas	0	0.000763095	123.45	214.35	0	0	0	0
Lautropia	0	0.000954351	123.45	215.8	0	0	0	0
A2	0	0.00101877	123.45	215.925	0	0	0	0
Catenibacterium	0	0.00086	123.45	216.325	0	0	0	0
Photobacterium	0	0.000744048	123.45	216.475	0	0	0	0
Moraxella	0	0.000679762	123.45	216.6	0	0	0	0
Kurthia	0	0.000745714	123.45	216.675	0	0	0	0
Porphyromonas	0	0.000638095	123.45	216.75	0	0	0	0
Thermomonas	0	0.000795238	123.45	216.875	0	0	0	0
Sphingomonas	0	0.000716667	123.45	217.1	0	0	0	0
Sarcina	0	0.000672229	123.45	217.15	0	0	0	0
CHKCI002	0	0.000694048	123.45	217.325	0	0	0	0
Holdemanella	0	0.000969524	123.45	217.6	0	0	0	0
Faecalibaculum	0	0.000581515	123.45	217.725	0	0	0	0
Leptotrichia	0	0.000521429	123.45	218.225	0	0	0	0
Murdochiella	0	0.000797778	123.45	219.3	0	0	0	0
Acidaminococcus	0	0.000557143	123.45	219.425	0	0	0	0
Filifactor	0	0.000524206	123.45	220.1	0	0	0	0
Prevotellaceae_UCG-003	0	0.000618571	123.45	220.225	0	0	0	0
Parvimonas	0	0.000579048	123.45	220.25	0	0	0	0
Roseobacter_clade_CHAB-I-5_lineage	0	0.000497273	123.45	220.375	0	0	0	0
Serratia	0	0.000461905	123.45	220.55	0	0	0	0
ASF356	0	0.000462778	123.45	220.725	0	0	0	0
Lachnoanaerobaculum	0	0.000438095	123.45	220.725	0	0	0	0
Donghicola	0	0.000446667	123.45	221	0	0	0	0
Clade_III	0	0.000411429	123.45	223.075	0	0	0	0
Rhodopseudomonas	0	0.000304762	123.45	223.425	0	0	0	0
Allobaculum	0	0.0003	123.45	223.875	0	0	0	0
Alcaligenes	0	0.000266667	123.45	224.375	0	0	0	0
Ellin6067	0	0.00016	123.45	226.475	0	0	0	0
Enorma	0	0.000133333	123.45	226.9	0	0	0	0
Sneathia	0	0.000133333	123.45	226.925	0	0	0	0
UCG-008	0	0.000133333	123.45	227.15	0	0	0	0
Salmonella	0	0.000133333	123.45	227.3	0	0	0	0
Acetatifactor	0	0	123.45	229.775	0	0	0	0
Acidovorax	0	0	123.45	229.775	0	0	0	0
Alicycliphilus	0	0	123.45	229.775	0	0	0	0
Allorhizobium-Neorhizobium-Pararhizobium-Rhizobium	0	0	123.45	229.775	0	0	0	0
Arcobacter	0	0	123.45	229.775	0	0	0	0
Arenimonas	0	0	123.45	229.775	0	0	0	0
Bdellovibrio	0	0	123.45	229.775	0	0	0	0
Candidatus_Paracaedibacter	0	0	123.45	229.775	0	0	0	0
Chryseobacterium	0	0	123.45	229.775	0	0	0	0
Devosia	0	0	123.45	229.775	0	0	0	0
Empedobacter	0	0	123.45	229.775	0	0	0	0
Erythrobacter	0	0	123.45	229.775	0	0	0	0
Ezakiella	0	0	123.45	229.775	0	0	0	0
Facklamia	0	0	123.45	229.775	0	0	0	0
Flavisolibacter	0	0	123.45	229.775	0	0	0	0
Flavobacterium	0	0	123.45	229.775	0	0	0	0
Fournierella	0	0	123.45	229.775	0	0	0	0
Gardnerella	0	0	123.45	229.775	0	0	0	0
GCA-900066755	0	0	123.45	229.775	0	0	0	0
Gemmobacter	0	0	123.45	229.775	0	0	0	0
JGI_0000069-P22	0	0	123.45	229.775	0	0	0	0
Leisingera	0	0	123.45	229.775	0	0	0	0
Luteimonas	0	0	123.45	229.775	0	0	0	0
Methylophaga	0	0	123.45	229.775	0	0	0	0
Mobiluncus	0	0	123.45	229.775	0	0	0	0
Mycoplasma	0	0	123.45	229.775	0	0	0	0
Ottowia	0	0	123.45	229.775	0	0	0	0
Papillibacter	0	0	123.45	229.775	0	0	0	0
Paracoccus	0	0	123.45	229.775	0	0	0	0
Parapusillimonas	0	0	123.45	229.775	0	0	0	0
Pedobacter	0	0	123.45	229.775	0	0	0	0
Peptococcus	0	0	123.45	229.775	0	0	0	0
Prauserella	0	0	123.45	229.775	0	0	0	0
Prevotellaceae_Ga6A1_group	0	0	123.45	229.775	0	0	0	0
Prevotellaceae_NK3B31_group	0	0	123.45	229.775	0	0	0	0
Pseudorhodobacter	0	0	123.45	229.775	0	0	0	0
Psychrobacter	0	0	123.45	229.775	0	0	0	0
Raoultella	0	0	123.45	229.775	0	0	0	0
Roseovarius	0	0	123.45	229.775	0	0	0	0
Sericytochromatia	0	0	123.45	229.775	0	0	0	0
Simplicispira	0	0	123.45	229.775	0	0	0	0
Sphingopyxis	0	0	123.45	229.775	0	0	0	0
Stenotrophomonas	0	0	123.45	229.775	0	0	0	0
Subgroup_7	0	0	123.45	229.775	0	0	0	0
Succinivibrio	0	0	123.45	229.775	0	0	0	0
Thalassobius	0	0	123.45	229.775	0	0	0	0
Thauera	0	0	123.45	229.775	0	0	0	0
Tissierella	0	0	123.45	229.775	0	0	0	0
Aquabacterium	0	0.00307816	123.975	181.4	0	0	0	0
Eggerthella	0.00898657	0.086301	126.9	25.75	1	2	1	6
Roseburia	0.0352534	0.0832583	127.95	34.6	0	3	4	8
Defluviitaleaceae_UCG-011	-0.0500501	0.00120326	128.825	212.3	0	0	0	0
Oribacterium	-0.0500501	0.00230315	128.9	197.675	0	0	0	0
Thiobacillus	-0.0500501	0.000588333	129.075	217.825	0	0	0	0
Sellimonas	-0.00877085	0.00630342	129.3	166.225	0	0	0	0
Veillonella	-0.0500501	0.0184216	130.225	112.75	0	1	0	0
Halomonas	-0.0500501	0.00275121	130.35	182.575	0	0	0	0
Oscillibacter	-0.168923	0.0763942	131.2	38.05	1	2	2	6
Clostridia_UCG-014	-0.0827323	0.0160983	131.875	120.4	0	1	0	0
Sphingobium	-0.100974	0.0134397	133.35	130.925	0	1	0	0
UCG-002	-0.235572	0.041903	133.6	68.25	0	2	0	0
Olsenella	-0.0698847	0.00550026	133.775	167.25	0	1	0	0
RF39	-0.1001	0.00408761	134.925	174.525	0	0	0	0
Candidatus_Soleaferrea	-0.0583854	0.0794361	135.225	30.8	3	5	1	5
Hungatella	0.0162397	0.0216219	135.475	104.25	2	4	0	0
Lachnospiraceae_UCG-004	-0.0713543	0.09443	135.925	22.25	0	4	4	9
[Eubacterium]_brachy_group	-0.114246	0.0134569	136.175	129.925	0	1	0	0
Tuzzerella	-0.115817	0.0164273	138.475	120	0	1	0	0
Pelomonas	-0.0971777	0.0211334	139.325	105.85	1	3	0	0
Paludicola	-0.160911	0.0157229	139.425	125.925	0	0	0	0
Blautia	-0.1168	0.125267	139.65	14	2	2	10	17
Plesiomonas	-0.150192	0.0888796	139.775	27.7	1	1	3	9
Granulicatella	-0.158179	0.00894384	140.425	155.4	0	2	0	0
Faecalicoccus	-0.15015	0.00249532	141.075	198.4	0	0	0	0
Eubacterium	-0.106144	0.00719791	142	159.875	0	0	0	0
Proteus	-0.247791	0.0239921	144.3	101.35	1	1	0	0
uncultured	-0.207738	0.084117	144.525	26.85	1	3	0	8
Nesterenkonia	-0.191048	0.00391447	144.975	177.475	0	1	0	0
Shuttleworthia	-0.188232	0.00952866	146.925	153.275	0	0	0	0
DTU089	-0.273743	0.00663165	147.025	165.05	0	0	0	0
Sphingobacterium	-0.181074	0.0084257	149.15	153.225	0	1	0	0
Lachnospiraceae_UCG-001	-0.227862	0.0296022	149.95	94.45	0	1	0	0
Lachnospira	-0.286183	0.11877	151.475	15.45	0	0	7	15
Coprobacillus	-0.267403	0.0207126	153.375	112.85	0	0	0	0
Family_XIII_UCG-001	-0.229657	0.00975448	153.825	148.85	0	1	0	0
Barnesiella	-0.235229	0.0416384	154.325	68.6	0	0	0	0
Lachnospiraceae_NK4A136_group	-0.272917	0.115061	154.875	14.65	1	2	7	17
Dielma	-0.2205	0.016014	155.225	123.7	1	2	0	0
[Ruminococcus]_torques_group	-0.340777	0.0674905	156.2	39.3	0	2	0	3
GCA-900066575	-0.225616	0.033734	157.525	78.45	1	3	0	0
Anaerofustis	-0.3003	0.015474	158.325	120.275	0	0	0	0
Epulopiscium	-0.332714	0.0118615	158.95	137.95	0	0	0	0
CAG-352	-0.306625	0.013929	159.025	128.775	0	2	0	0
Intestinimonas	-0.37035	0.0259243	160.575	96.35	0	1	0	0
Desulfovibrio	-0.300324	0.026041	160.85	96	0	0	0	0
Sutterella	-0.316659	0.0196085	160.925	110.3	0	1	0	0
Lachnospiraceae_ND3007_group	-0.51611	0.0593909	163.575	48	0	0	0	1
Weissella	-0.365252	0.0138327	163.975	129.1	0	0	0	0
Hydrogenoanaerobacterium	-0.350351	0.00785889	164.175	151.625	0	0	0	0
Adlercreutzia	-0.346372	0.0169289	164.925	119.425	0	3	0	0
Rikenellaceae_RC9_gut_group	-0.343954	0.0227177	165.325	106.2	0	1	0	0
Negativibacillus	-0.294699	0.0168627	165.55	121.725	0	2	0	0
Butyricimonas	-0.424856	0.0131793	166.3	134.125	1	3	0	0
Lachnospiraceae_FCS020_group	-0.367329	0.00644743	166.675	162.3	0	1	0	0
Akkermansia	-0.339932	0.0390897	166.725	70.625	1	1	0	0
Mucispirillum	-0.349527	0.00846977	166.725	143.05	1	2	0	0
Dorea	-0.423926	0.100198	167.1	20.7	1	3	3	12
[Eubacterium]_siraeum_group	-0.329135	0.0529809	167.625	55.65	1	2	0	1
Enterobacter	-0.342868	0.0442118	167.75	63.05	1	2	0	0
Megasphaera	-0.312589	0.0202528	167.9	111.25	2	3	0	0
[Eubacterium]_nodatum_group	-0.24873	0.0523073	168.525	57.15	1	1	1	1
Scardovia	-0.412915	0.0188966	169	119	0	0	0	0
[Eubacterium]_eligens_group	-0.341694	0.0208345	169.975	107.55	0	3	0	0
Bifidobacterium	-0.252363	0.0753915	170.7	32.3	1	2	1	2
[Eubacterium]_xylanophilum_group	-0.439227	0.0285766	172.55	90.55	0	0	0	0
Prevotella	-0.348415	0.0794771	173.225	32.85	2	2	1	6
Erysipelatoclostridium	-0.510481	0.0242697	176.625	97.85	1	1	0	0
Dialister	-0.530224	0.0508452	176.825	55.15	0	1	0	1
Butyricicoccus	-0.538291	0.105892	177.1	18.95	1	1	5	12
Haemophilus	-0.375761	0.0202578	177.175	109.6	0	2	0	0
Marvinbryantia	-0.46562	0.0276575	177.25	94.3	1	1	0	0
[Eubacterium]_ruminantium_group	-0.446516	0.0243675	179.025	96.2	0	3	0	0
Parabacteroides	-0.649006	0.0762314	179.95	34.65	1	1	2	5
Christensenella	-0.482821	0.0251533	182.125	100.825	0	1	0	0
Fusicatenibacter	-0.440796	0.0442515	183.025	66.85	0	2	0	1
Streptococcus	-0.509167	0.0525505	184.275	54.45	0	1	0	1
Neisseria	-0.548176	0.0142201	186.9	129.85	0	0	0	0
Actinobacillus	-0.593788	0.0150078	187.125	133.075	0	0	0	0
Incertae_Sedis	-0.605848	0.0540632	187.275	50.6	0	0	0	0
Corynebacterium	-0.601416	0.0430362	187.775	65.1	0	1	0	0
Faecalitalea	-0.674729	0.0335773	188.5	82.475	0	2	0	1
Ruminococcus	-0.733635	0.0459994	188.625	62.45	1	1	0	0
Turicibacter	-0.63397	0.0434422	189	66.6	0	0	0	0
Gordonibacter	-0.519033	0.00989768	189.425	138.8	0	0	0	0
[Clostridium]_innocuum_group	-0.527183	0.0519198	190.075	54.1	2	2	0	0
Clostridia_vadinBB60_group	-0.491652	0.0344052	190.15	77.75	0	1	0	0
Citrobacter	-0.640993	0.0420075	190.625	67.3	1	1	0	0
Anaerostipes	-0.733091	0.0618644	191.65	42.3	0	0	0	1
Klebsiella	-0.471804	0.0693337	191.775	38.25	3	3	0	3
Intestinibacter	-0.815495	0.0715665	191.8	35.35	0	0	0	3
Vibrio	-0.516474	0.0906104	192.1	25.6	0	1	3	11
[Ruminococcus]_gnavus_group	-0.543716	0.0612873	193.65	48.05	0	2	1	1
Family_XIII_AD3011_group	-0.788333	0.0340616	193.725	79.4	0	1	0	0
Alloprevotella	-0.682297	0.039065	196.375	71.05	0	0	0	0
Terrisporobacter	-0.686336	0.0327958	197.975	84.25	0	0	0	0
[Eubacterium]_hallii_group	-0.610635	0.0525834	198.325	55.7	2	3	1	1
Allisonella	-0.48509	0.0182367	198.425	113.45	0	1	0	0
Agathobacter	-0.666154	0.0306417	198.475	84	0	1	0	0
Acetobacter	-0.665347	0.0088375	199.225	146.45	0	0	0	0
Anaerotruncus	-0.934969	0.018635	200.275	113.05	0	1	0	0
Staphylococcus	-0.702349	0.0510599	201.125	52.7	0	1	0	1
UCG-010	-0.679615	0.0287446	201.65	90.975	0	1	0	0
Parasutterella	-0.993754	0.0581162	202.35	48.1	0	1	0	1
Subdoligranulum	-0.783751	0.0361036	203.3	77.1	0	0	0	0
Collinsella	-0.772274	0.0243974	204.325	96.3	0	0	0	0
Tyzzerella	-0.775372	0.0228011	204.325	102.35	1	1	0	0
Lactobacillus	-0.846437	0.0544178	204.775	46.8	0	1	0	0
UCG-003	-0.730268	0.0132081	205.55	128.6	0	0	0	0
Coprococcus	-0.796371	0.0333187	205.875	82.625	0	1	0	0
Muribaculaceae	-0.819808	0.0334267	206.325	79.3	0	0	0	0
Alistipes	-0.757901	0.0546167	207.85	50.65	0	0	0	1
Romboutsia	-0.973485	0.0847428	208.125	26.6	0	1	0	9
[Eubacterium]_coprostanoligenes_group	-0.873877	0.0691869	208.95	40.95	0	0	1	4
Acetanaerobacterium	-0.787652	0.0227206	209.275	101.85	0	0	0	0
Lachnospiraceae_UCG-010	-0.893449	0.0288598	209.825	88.8	0	1	0	0
Clostridium_sensu_stricto_1	-0.821742	0.0595116	211.25	48.65	0	0	0	4
Phascolarctobacterium	-0.816149	0.0266516	211.95	92.65	0	1	0	0
Bacteroides	-1.00398	0.0374012	222.25	75.5	0	2	0	0
[Eubacterium]_fissicatena_group	-0.950114	0.0311063	222.475	90.3	0	0	0	0
Comamonas	-1.06466	0.0394784	222.75	70.35	1	1	0	0
NK4A214_group	-0.907306	0.0298604	227.175	86	0	0	0	0
UCG-005	-0.990568	0.0190643	227.325	117.15	0	1	0	0
Other	-1.01319	0.0423333	227.575	66.8	0	1	0	0
Faecalibacterium	-1.04378	0.0747514	229.4	32.95	0	2	1	4
Prevotellaceae_UCG-001	-1.17375	0.0538209	231.775	56.05	0	0	0	2
Christensenellaceae_R-7_group	-1.09155	0.036033	243.375	77.6	0	0	0	0

## Sheet: CK_Fold_Importance
not_improve	improve	MeanDecreaseAccuracy	MeanDecreaseGini	Genus	Rank_MDA	Rank_MDG	Fold	LeftOutSample
0.727992	-0.102414	-0.0932878	0.0980065	Bacteroides	221	21	1	CKM1
0.632709	1.16576	0.999519	0.135378	Escherichia-Shigella	29	9	1	CKM1
-1.38943	1.001	-0.765153	0.0240584	Faecalibacterium	241	90	1	CKM1
0.71465	-0.368865	0.0896123	0.0399942	Other	55	61	1	CKM1
-1.001	1.65315	0.927971	0.0614187	Prevotella	34	37	1	CKM1
0.277371	-1.72005	-1.17479	0.0734686	Dialister	259	28	1	CKM1
-1.84453	-1.29712	-1.74168	0.102107	Bifidobacterium	279	19	1	CKM1
-0.632709	0.757706	0.435044	0.116095	Parabacteroides	44	14	1	CKM1
-1.40275	1.001	-0.526298	0.0190422	Blautia	232	103	1	CKM1
0.71465	-0.568532	-0.0626842	0.0543291	[Eubacterium]_coprostanoligenes_group	220	43	1	CKM1
2.30633	1.4941	2.00412	0.13163	Klebsiella	3	10	1	CKM1
-1.001	-1.41705	-1.34406	0.00989524	Agathobacter	268.5	123	1	CKM1
-0.14286	0.201956	0.163304	0.0378564	Lachnoclostridium	49	65	1	CKM1
-0.128039	-1.71351	-1.23833	0.0605136	Roseburia	262	38	1	CKM1
0.277371	-0.0788115	-0.0377695	0.0939344	Alistipes	219	22	1	CKM1
-1.41705	-0.916682	-1.40615	0.0201534	Ruminococcus	272	98	1	CKM1
-0.817041	0.227196	-0.293345	0.0629842	UCG-002	225	35	1	CKM1
-0.277371	-0.853424	-0.447303	0.0519061	[Ruminococcus]_torques_group	230	47	1	CKM1
-1.001	-0.662557	-0.709656	0.0781443	Enterobacter	238	26	1	CKM1
-1.41705	-0.984947	-1.38044	0.0245365	Lachnospira	270	88	1	CKM1
0.0985339	1.8981	1.26152	0.147323	Subdoligranulum	16	6	1	CKM1
0	0	0	0.0174258	Barnesiella	137.5	108	1	CKM1
0.277371	0.156178	0.232508	0.120719	Parasutterella	47	13	1	CKM1
0	1.32779	0.963759	0.0802407	uncultured	32	25	1	CKM1
-1.001	-0.865165	-1.20316	0.0323023	Collinsella	261	70	1	CKM1
0	0	0	0.0098	CAG-352	137.5	124	1	CKM1
0	0	0	0.0197357	Lachnospiraceae_NK4A136_group	137.5	100	1	CKM1
0	-0.447303	-0.277371	0.029509	Christensenellaceae_R-7_group	224	75	1	CKM1
-1.57532	-0.335603	-1.07269	0.0452162	[Ruminococcus]_gnavus_group	256	55	1	CKM1
0	-1.001	-1.001	0.0500613	Muribaculaceae	250	50	1	CKM1
0	0.675448	0.64483	0.0753858	Romboutsia	40	27	1	CKM1
0	-0.66886	-0.434624	0.0511476	Anaerostipes	228	48	1	CKM1
1.51099	1.65587	1.7642	0.185631	Coprococcus	4	3	1	CKM1
-1.001	-0.343038	-0.736523	0.0372936	Streptococcus	239	67	1	CKM1
2.1933	0.808459	1.66817	0.128565	UBA1819	6	11	1	CKM1
1.001	0	1.001	0.00657085	Paraprevotella	24	140	1	CKM1
0	-1.99974	-2.0039	0.126164	Dorea	281	12	1	CKM1
-0.412152	0.330165	0.35993	0.0671829	[Eubacterium]_hallii_group	45	32	1	CKM1
1.001	0	1.001	0.00830476	Clostridia_UCG-014	24	132	1	CKM1
0	-1.001	-1.001	0.0157368	Monoglobus	250	112	1	CKM1
-1.38943	-1.11601	-1.27232	0.0314162	[Eubacterium]_ventriosum_group	263	71	1	CKM1
1.51099	0.90939	1.21689	0.110839	Bilophila	17	16	1	CKM1
-0.525371	-1.01777	-0.801473	0.10926	UCG-005	242	17	1	CKM1
-1.001	-1.40835	-1.34406	0.0291615	Desulfovibrio	268.5	76	1	CKM1
-1.001	0.343038	-0.447303	0.0217015	[Eubacterium]_ruminantium_group	230	96	1	CKM1
0	-1.001	-1.001	0.00333333	Citrobacter	250	159	1	CKM1
0	0	0.108467	0.0162538	Haemophilus	51.5	110	1	CKM1
-1.001	-0.396854	-0.66604	0.0647775	Fusicatenibacter	236	34	1	CKM1
-1.41705	-0.200008	-0.878015	0.0234093	[Eubacterium]_eligens_group	243	91	1	CKM1
0	0.438447	0.631923	0.178471	Oscillibacter	42	4	1	CKM1
0	1.001	1.001	0.0223047	Fusobacterium	24	93	1	CKM1
-1.63737	-0.493097	-1.12257	0.0380795	Erysipelotrichaceae_UCG-003	258	64	1	CKM1
1.001	1.001	1.001	0.0072	[Eubacterium]_siraeum_group	24	133	1	CKM1
-0.817041	-1.01894	-0.913474	0.0615552	Clostridium_sensu_stricto_1	244	36	1	CKM1
3.25897	3.14954	3.39684	0.282058	Incertae_Sedis	1	1	1	CKM1
-0.447303	-0.241884	-0.103696	0.0470344	Alloprevotella	223	53	1	CKM1
1.001	0.946458	0.957058	0.0276258	Lactobacillus	33	81	1	CKM1
2.14793	-0.0229826	1.10534	0.101613	Lachnospiraceae_UCG-010	19	20	1	CKM1
-1.34406	-1.001	-1.28017	0.0451323	Butyricicoccus	264	56	1	CKM1
1.2813	1.53441	1.63697	0.15386	Flavonifractor	7	5	1	CKM1
-1.41705	1.001	-0.354883	0.0398296	Sutterella	226	62	1	CKM1
1.61007	0.727992	1.28264	0.14241	NK4A214_group	15	7	1	CKM1
0	1.68657	1.67803	0.020889	Colidextribacter	5	97	1	CKM1
0	0	0.108467	0.0271053	Odoribacter	51.5	83	1	CKM1
0	0	0	0	Eisenbergiella	137.5	225.5	1	CKM1
0	-1.41286	-1.41705	0.0290806	Intestinibacter	276	77	1	CKM1
0.426479	-0.135734	0.180956	0.0547715	Staphylococcus	48	42	1	CKM1
-1.34406	-1.73048	-1.67595	0.065636	Hungatella	278	33	1	CKM1
-1.001	1.38943	0.577543	0.00666667	Butyricimonas	43	138	1	CKM1
0.447303	-0.121718	-0.0940729	0.0500093	Lachnospiraceae_UCG-004	222	51	1	CKM1
-1.001	-1.001	-1.001	0.0183002	Comamonas	250	105	1	CKM1
0	0	0.108467	0.0507754	Family_XIII_AD3011_group	51.5	49	1	CKM1
-1.001	-0.343038	-0.687127	0.0374236	Lachnospiraceae_ND3007_group	237	66	1	CKM1
0	0.128039	0.0940729	0.023133	UCG-003	54	92	1	CKM1
1.001	1.67771	1.61912	0.0419311	Eggerthella	8	57	1	CKM1
0	0	0	0	Turicibacter	137.5	225.5	1	CKM1
-1.89661	-1.08771	-1.75477	0.0244462	[Clostridium]_innocuum_group	280	89	1	CKM1
1.01118	1.71822	1.52699	0.0723262	Intestinimonas	9	29	1	CKM1
0	0	0	0	Morganella	137.5	225.5	1	CKM1
-0.71465	-1.41286	-1.0785	0.0533788	Vibrio	257	46	1	CKM1
1.001	1.001	1.41705	0.0300855	Pelomonas	10	73	1	CKM1
0	0	0	0	Prevotellaceae_NK3B31_group	137.5	225.5	1	CKM1
-1.26694	-1.001	-1.29663	0.0372051	CAG-56	265	68	1	CKM1
0	-1.001	-0.447303	0.0191988	Lachnospiraceae_UCG-001	230	101	1	CKM1
0.577543	1.08923	0.968232	0.0929514	Tyzzerella	30	23	1	CKM1
-0.727992	-0.829972	-0.759695	0.0603243	Plesiomonas	240	39	1	CKM1
0	1.41286	1.4139	0.00888889	Coprobacter	11	130	1	CKM1
1.001	0.447303	0.855812	0.0172032	Terrisporobacter	37	109	1	CKM1
-1.41705	-0.681398	-1.18783	0.0573126	Prevotellaceae_UCG-001	260	40	1	CKM1
-1.001	1.001	0.108467	0.00972381	[Ruminococcus]_gauvreauii_group	51.5	125	1	CKM1
1.001	0.812038	0.915332	0.1033	Actinomyces	35	18	1	CKM1
0	0	0	0.00266667	Acinetobacter	137.5	168	1	CKM1
-1.001	-1.001	-1.41705	0.00586667	Allisonella	276	143	1	CKM1
0	0	0	0.00266667	[Eubacterium]_xylanophilum_group	137.5	168	1	CKM1
-1.001	-0.447303	-0.632709	0.0265224	Rikenellaceae_RC9_gut_group	235	85	1	CKM1
0	0.0788115	0.0558147	0.0300069	Adlercreutzia	56	74	1	CKM1
0.577543	1.001	0.824401	0.111718	Holdemania	38	15	1	CKM1
0	-1.41121	-1.41286	0.0191396	Lachnospiraceae_FCS020_group	274	102	1	CKM1
0	0	0	0.0274062	UCG-010	137.5	82	1	CKM1
0.277371	1.11667	0.968119	0.136191	Anaerotruncus	31	8	1	CKM1
0	1.001	1.001	0.0362891	Clostridia_vadinBB60_group	24	69	1	CKM1
1.63737	1.00223	1.28699	0.0686386	Rodentibacter	14	31	1	CKM1
0	0	0	0	Acetobacter	137.5	225.5	1	CKM1
0	1.03762	0.859699	0.0183833	Weissella	36	104	1	CKM1
0	-1.001	-1.001	0.00833333	Enterococcus	250	131	1	CKM1
-1.001	-1.34406	-1.30993	0.0267208	Corynebacterium	266	84	1	CKM1
0	1.001	1.001	0.0142095	Erysipelatoclostridium	24	116	1	CKM1
0	0	0	0	Eubacterium	137.5	225.5	1	CKM1
0	0	0	0.0152571	GCA-900066575	137.5	114	1	CKM1
-1.63737	-0.817041	-1.40835	0.0252556	[Eubacterium]_fissicatena_group	273	86	1	CKM1
-1.001	1.001	0	0.0108381	Family_XIII_UCG-001	137.5	121	1	CKM1
0	-1.001	-1.001	0.0177298	Phascolarctobacterium	250	107	1	CKM1
0	0.507804	0.343038	0.0692228	Proteus	46	30	1	CKM1
0	0	0	0.0032	Negativibacillus	137.5	161	1	CKM1
0	0	0	0.00992857	Atopobium	137.5	122	1	CKM1
0	0	0	0.00700899	Enorma	137.5	134	1	CKM1
0	0	0	0	Rhodopseudomonas	137.5	225.5	1	CKM1
0	0	0	0.0152453	RF39	137.5	115	1	CKM1
0	0	0	0.00284444	Megasphaera	137.5	166	1	CKM1
0	0	0	0	Sphingobium	137.5	225.5	1	CKM1
-0.447303	1.36693	1.41286	0.0535222	Campylobacter	12	44	1	CKM1
-1.38943	-1.001	-1.31533	0.0116071	Dielma	267	119	1	CKM1
0	0	0	0	Empedobacter	137.5	225.5	1	CKM1
0	0	0	0	Coprobacillus	137.5	225.5	1	CKM1
-1.001	-1.001	-1.001	0.00661765	Epulopiscium	250	139	1	CKM1
0	0	0	0	Sphingobacterium	137.5	225.5	1	CKM1
0	0	0	0	Holdemanella	137.5	225.5	1	CKM1
0	0	0	0	Oxalobacter	137.5	225.5	1	CKM1
0	0	0	0	Acidovorax	137.5	225.5	1	CKM1
0	0	0	0	Thauera	137.5	225.5	1	CKM1
1.001	1.001	1.001	0.0249401	Candidatus_Soleaferrea	24	87	1	CKM1
-1.001	0	-1.001	0.038736	Akkermansia	250	63	1	CKM1
0.447303	-1.001	-0.424051	0.0309828	Faecalitalea	227	72	1	CKM1
0	0	0	0.00566667	Marvinbryantia	137.5	144	1	CKM1
0	0	0	0.0287368	Porphyromonas	137.5	79	1	CKM1
0	0	0	0.003	Catenibacterium	137.5	163	1	CKM1
1.001	1.001	1.001	0.0405619	[Eubacterium]_nodatum_group	24	58	1	CKM1
0	0	0	0.0064	Gordonibacter	137.5	141	1	CKM1
0	0	0	0	Nesterenkonia	137.5	225.5	1	CKM1
0	0	0	0.0035	Dubosiella	137.5	157	1	CKM1
0	0	0	0	Hydrogenoanaerobacterium	137.5	225.5	1	CKM1
0	0	0	0	Neisseria	137.5	225.5	1	CKM1
0	0	0	0.0218707	Christensenella	137.5	95	1	CKM1
0	0	0	0	Thiobacillus	137.5	225.5	1	CKM1
0	0	0	0	Donghicola	137.5	225.5	1	CKM1
0	0	0	0.0052381	Solobacterium	137.5	149	1	CKM1
0	0	0	0	Faecalibaculum	137.5	225.5	1	CKM1
0	0	0	0	UCG-008	137.5	225.5	1	CKM1
0	0	0	0	Aquabacterium	137.5	225.5	1	CKM1
0	0	0	0	Halomonas	137.5	225.5	1	CKM1
0	0	0	0	Granulicatella	137.5	225.5	1	CKM1
0	0	0	0	Catabacter	137.5	225.5	1	CKM1
0	0	0	0	Sellimonas	137.5	225.5	1	CKM1
0	1.22838	1.18707	0.0829071	Acetanaerobacterium	18	24	1	CKM1
0	0	0	0	Faecalicoccus	137.5	225.5	1	CKM1
0	0	0	0	Oribacterium	137.5	225.5	1	CKM1
0	0	0	0	Izemoplasmatales	137.5	225.5	1	CKM1
0	0	0	0	Kosakonia	137.5	225.5	1	CKM1
-1.001	-0.431411	-0.569743	0.0404404	Helicobacter	233	59	1	CKM1
0	0	0	0.00299415	Arenimonas	137.5	164.5	1	CKM1
0	0	0	0.0182237	Oscillospira	137.5	106	1	CKM1
0	0	0	0	Veillonella	137.5	225.5	1	CKM1
0	0	0	0	Lachnoanaerobaculum	137.5	225.5	1	CKM1
0	0	0	0.0220228	Mogibacterium	137.5	94	1	CKM1
0	-1.001	-1.001	0.0200283	GCA-900066755	250	99	1	CKM1
0	0	0	0	Senegalimassilia	137.5	225.5	1	CKM1
0	0	0	0.00266667	Mailhella	137.5	168	1	CKM1
2.74218	2.25207	2.64721	0.240189	DTU089	2	2	1	CKM1
0.577543	1.001	0.740328	0.0559674	UCG-009	39	41	1	CKM1
0	0	0	0	Photobacterium	137.5	225.5	1	CKM1
0	0	0	0.00371429	[Eubacterium]_brachy_group	137.5	154	1	CKM1
0	0	0	0	Sulfitobacter	137.5	225.5	1	CKM1
0	0	0	0	Filifactor	137.5	225.5	1	CKM1
-1.38943	1.001	-0.589297	0.0487808	Muribaculum	234	52	1	CKM1
0	0	0	0	Salmonella	137.5	225.5	1	CKM1
0	0	0	0	Roseobacter_clade_CHAB-I-5_lineage	137.5	225.5	1	CKM1
0	0	0	0	Candidatus_Stoquefichus	137.5	225.5	1	CKM1
0	0	0	0	Brevundimonas	137.5	225.5	1	CKM1
-1.38943	-1.41286	-1.41705	0.0109243	[Clostridium]_methylpentosum_group	276	120	1	CKM1
0	0	0	0.00528655	Slackia	137.5	148	1	CKM1
0	0	0	0.00299415	Lactococcus	137.5	164.5	1	CKM1
0	0	0	0	Stappiaceae	137.5	225.5	1	CKM1
0	0	0	0	Flavobacterium	137.5	225.5	1	CKM1
0	0	0	0.0289459	Shuttleworthia	137.5	78	1	CKM1
0	0	0	0.0125959	Succinivibrio	137.5	118	1	CKM1
1.38943	1.001	1.34406	0.0400291	Paludicola	13	60	1	CKM1
-1.001	-1.001	-1.001	0.0159823	Harryflintia	250	111	1	CKM1
0	0	0	0	Alicycliphilus	137.5	225.5	1	CKM1
0	0	0	0	Erythrobacter	137.5	225.5	1	CKM1
0	0	0	0	Phocea	137.5	225.5	1	CKM1
0	0	0	0	Mucispirillum	137.5	225.5	1	CKM1
0	-1.40835	-1.39769	0.0280759	Olsenella	271	80	1	CKM1
0	0	0	0	Frisingicoccus	137.5	225.5	1	CKM1
0	0	0	0.0067619	Tuzzerella	137.5	137	1	CKM1
0	0	0	0	Gemella	137.5	225.5	1	CKM1
0	0	0	0.00369231	Pseudorhodobacter	137.5	155	1	CKM1
0	0	0	0.00696905	Parapusillimonas	137.5	136	1	CKM1
0	0	0	0	Allobaculum	137.5	225.5	1	CKM1
0	0	0	0	Peptococcus	137.5	225.5	1	CKM1
0	0	0	0.006	Rothia	137.5	142	1	CKM1
0	0	0	0.00485449	Pedobacter	137.5	151	1	CKM1
0	0	0	0.00557276	Paracoccus	137.5	146	1	CKM1
0	0	0	0	Scardovia	137.5	225.5	1	CKM1
0	0	0	0.00900722	Defluviitaleaceae_UCG-011	137.5	129	1	CKM1
0	0	0	0	Moraxella	137.5	225.5	1	CKM1
0	0	0	0	Kurthia	137.5	225.5	1	CKM1
0	0	0	0	Raoultibacter	137.5	225.5	1	CKM1
0	0	0	0	Ottowia	137.5	225.5	1	CKM1
0	0	0	0	Simplicispira	137.5	225.5	1	CKM1
0	0	0	0	Actinobacillus	137.5	225.5	1	CKM1
0	0	0	0	CHKCI002	137.5	225.5	1	CKM1
0	0	0	0.00366667	Chryseobacterium	137.5	156	1	CKM1
0	0	0	0	Ruminiclostridium	137.5	225.5	1	CKM1
0	0	0	0	Subgroup_7	137.5	225.5	1	CKM1
0	0	0	0	Anaerofustis	137.5	225.5	1	CKM1
0	0	0	0	Devosia	137.5	225.5	1	CKM1
0	0	0	0.00338012	Rikenella	137.5	158	1	CKM1
0	0	0	0.007	Stenotrophomonas	137.5	135	1	CKM1
0	0	0	0	Peptostreptococcus	137.5	225.5	1	CKM1
0	0	0	0	Mitsuokella	137.5	225.5	1	CKM1
0	0	0	0	Ellin6067	137.5	225.5	1	CKM1
0	0	0	0	Moryella	137.5	225.5	1	CKM1
0	0	0	0.00557276	Anaerostignum	137.5	146	1	CKM1
0	0	0	0	Sphingopyxis	137.5	225.5	1	CKM1
0	0	0	0	Flavisolibacter	137.5	225.5	1	CKM1
0	0	0	0	Megamonas	137.5	225.5	1	CKM1
0	0	0	0	Raoultella	137.5	225.5	1	CKM1
0	0	0	0	Arcobacter	137.5	225.5	1	CKM1
0	0	0	0	Sarcina	137.5	225.5	1	CKM1
0	0	0	0	Serratia	137.5	225.5	1	CKM1
0	0	0	0	Kluyvera	137.5	225.5	1	CKM1
0	0	0	0.00485449	Anaerofilum	137.5	151	1	CKM1
0	0	0	0	Cloacibacillus	137.5	225.5	1	CKM1
0	0	0	0	Ralstonia	137.5	225.5	1	CKM1
0	0	0	0	Sneathia	137.5	225.5	1	CKM1
0	0	0	0	Methylophaga	137.5	225.5	1	CKM1
0.277371	0.795374	0.633836	0.0467066	Ezakiella	41	54	1	CKM1
0	0	0	0.00968061	Papillibacter	137.5	127	1	CKM1
0	0	0	0	Gemmobacter	137.5	225.5	1	CKM1
0	0	0	0.00485449	Facklamia	137.5	151	1	CKM1
0	0	0	0.0032	Acidaminococcus	137.5	161	1	CKM1
0	0	0	0	Leisingera	137.5	225.5	1	CKM1
1.001	1.001	1.001	0.0534396	JGI_0000069-P22	24	45	1	CKM1
0	0	0	0	Prevotellaceae_UCG-003	137.5	225.5	1	CKM1
0	0	0	0	SC-I-84	137.5	225.5	1	CKM1
0	0	0	0	Candidatus_Paracaedibacter	137.5	225.5	1	CKM1
0	0	0	0	Gardnerella	137.5	225.5	1	CKM1
0	0	0	0.0156484	Prevotellaceae_Ga6A1_group	137.5	113	1	CKM1
0	0	0	0	Thalassobius	137.5	225.5	1	CKM1
0	0	0	0.0032	Fournierella	137.5	161	1	CKM1
0	0	0	0	Erysipelotrichaceae_UCG-006	137.5	225.5	1	CKM1
0	0	0	0	Thermomonas	137.5	225.5	1	CKM1
0	0	0	0	Alcaligenes	137.5	225.5	1	CKM1
0	0	0	0	Aerococcus	137.5	225.5	1	CKM1
0	0	0	0	Tissierella	137.5	225.5	1	CKM1
0	0	0	0	Sphingomonas	137.5	225.5	1	CKM1
-1.001	-1.001	-1.001	0.00557276	Psychrobacter	250	146	1	CKM1
0	0	0	0	Acetatifactor	137.5	225.5	1	CKM1
0	0	0	0	Sericytochromatia	137.5	225.5	1	CKM1
0	0	0	0.00928704	Luteimonas	137.5	128	1	CKM1
0	0	0	0	Clade_III	137.5	225.5	1	CKM1
0	0	0	0	Zoogloea	137.5	225.5	1	CKM1
0	0	0	0	Enterorhabdus	137.5	225.5	1	CKM1
0	0	0	0	DNF00809	137.5	225.5	1	CKM1
0	0	0	0	A2	137.5	225.5	1	CKM1
0	0	0	0	ASF356	137.5	225.5	1	CKM1
0	0	0	0	Parvimonas	137.5	225.5	1	CKM1
0	0	0	0.00970898	Bdellovibrio	137.5	126	1	CKM1
0	0	0	0.00376471	Roseovarius	137.5	153	1	CKM1
0	0	0	0	Pseudomonas	137.5	225.5	1	CKM1
0	0	0	0	Lautropia	137.5	225.5	1	CKM1
0	0	0	0	Allorhizobium-Neorhizobium-Pararhizobium-Rhizobium	137.5	225.5	1	CKM1
0	0	0	0	Prauserella	137.5	225.5	1	CKM1
0	0	0	0.0134286	Mobiluncus	137.5	117	1	CKM1
0	0	0	0	Cryptobacterium	137.5	225.5	1	CKM1
0	0	0	0	Treponema	137.5	225.5	1	CKM1
0	0	0	0	Rs-E47_termite_group	137.5	225.5	1	CKM1
0	0	0	0	Mycoplasma	137.5	225.5	1	CKM1
0	0	0	0	Leptotrichia	137.5	225.5	1	CKM1
0	0	0	0	F0332	137.5	225.5	1	CKM1
0	0	0	0	Murdochiella	137.5	225.5	1	CKM1
1.001	-1.001	0.0830461	0.143921	Bacteroides	59	6	2	CKM10
1.001	-1.001	0.0940729	0.0318458	Escherichia-Shigella	58	74	2	CKM10
-0.817041	0.52603	0.0388956	0.0414135	Faecalibacterium	61	62	2	CKM10
1.34406	-0.200008	1.03252	0.0454071	Other	18	58	2	CKM10
0	0.450926	0.577543	0.0175697	Prevotella	45	108	2	CKM10
-0.525371	-0.727992	-0.654996	0.0637363	Dialister	243	39	2	CKM10
0.503999	0.605403	0.754683	0.138129	Bifidobacterium	39	9	2	CKM10
1.62048	0.575384	0.974639	0.0814785	Parabacteroides	36	25	2	CKM10
-1.41705	1.41121	-0.108467	0.0325343	Blautia	229	73	2	CKM10
0.577543	0.509027	0.673144	0.0858007	[Eubacterium]_coprostanoligenes_group	41	22	2	CKM10
1.34406	0.636621	1.1711	0.0630631	Klebsiella	15	41	2	CKM10
-0.632709	-1.18878	-1.10903	0.0655474	Agathobacter	264	38	2	CKM10
0.412152	1.001	0.265352	0.0402758	Lachnoclostridium	55	65	2	CKM10
0.277371	-1.63737	-1.04143	0.0612542	Roseburia	262	43	2	CKM10
-1.51099	-0.613266	-1.05509	0.0938736	Alistipes	263	17	2	CKM10
-1.001	-1.53013	-1.50192	0.0411366	Ruminococcus	276	64	2	CKM10
0.14286	-0.347868	-0.637343	0.0738746	UCG-002	242	29	2	CKM10
0	-1.41705	-1.41121	0.0387817	[Ruminococcus]_torques_group	269.5	66	2	CKM10
1.001	0.318032	0.675017	0.0357857	Enterobacter	40	70	2	CKM10
0	-0.753345	-0.770538	0.0416122	Lachnospira	245	61	2	CKM10
1.001	0.186605	0.595669	0.136633	Subdoligranulum	42	10	2	CKM10
1.001	0.895542	0.946458	0.0107148	Barnesiella	37	126	2	CKM10
-1.34406	-1.41121	-1.41705	0.111247	Parasutterella	273	14	2	CKM10
1.41705	0.600501	1.001	0.0173375	uncultured	28	109	2	CKM10
-1.34406	-0.523955	-1.00743	0.0340275	Collinsella	261	71	2	CKM10
0	0.447303	0.277371	0.0553265	CAG-352	53	47	2	CKM10
-1.001	0.895542	0.37079	0.0495862	Lachnospiraceae_NK4A136_group	48	51	2	CKM10
1.001	1.49948	1.41693	0.16926	Christensenellaceae_R-7_group	10	3	2	CKM10
0	-1.30207	-1.41121	0.0196548	[Ruminococcus]_gnavus_group	269.5	99	2	CKM10
-1.001	-1.001	-1.001	0.0568263	Muribaculaceae	254.5	46	2	CKM10
0	-1.41286	-1.41705	0.0247034	Romboutsia	273	85	2	CKM10
-1.001	0.447303	-0.354883	0.0634822	Anaerostipes	236	40	2	CKM10
0.727992	0.846137	0.845881	0.184531	Coprococcus	38	2	2	CKM10
-1.001	-1.49385	-1.5073	0.0472482	Streptococcus	277	55	2	CKM10
0	1.001	1.001	0.0197898	UBA1819	28	98	2	CKM10
0	0	0	0.0503218	Paraprevotella	143.5	50	2	CKM10
-1.001	-1.001	-1.001	0.0854378	Dorea	254.5	24	2	CKM10
0.426479	1.13335	1.02019	0.0885485	[Eubacterium]_hallii_group	19	20	2	CKM10
-0.542486	-1.04035	-0.944116	0.0927178	Clostridia_UCG-014	247	18	2	CKM10
1.001	0	1.001	0.0187935	Monoglobus	28	100	2	CKM10
-1.001	0.785196	0.0713664	0.0454242	[Eubacterium]_ventriosum_group	60	57	2	CKM10
-1.34406	-0.770875	-0.992199	0.0455026	Bilophila	248	56	2	CKM10
0.185702	0.843818	0.490989	0.205776	UCG-005	46	1	2	CKM10
0	-0.232508	-0.175417	0.0312481	Desulfovibrio	231	77	2	CKM10
-1.001	0.128039	-0.359955	0.0108667	[Eubacterium]_ruminantium_group	237	124	2	CKM10
1.001	1.001	1.001	0.00833117	Citrobacter	28	139	2	CKM10
0	1.001	1.001	0.0181556	Haemophilus	20	105	2	CKM10
-1.001	0	-1.001	0.0231236	Fusicatenibacter	254.5	91	2	CKM10
0.14286	1.001	0.587647	0.0298208	[Eubacterium]_eligens_group	44	78	2	CKM10
-6.53198e-17	0.0106137	-0.0664384	0.109618	Oscillibacter	227	15	2	CKM10
0	0	0	0.00366667	Fusobacterium	143.5	168	2	CKM10
-1.41705	-0.51846	-1.22083	0.0212178	Erysipelotrichaceae_UCG-003	265	96	2	CKM10
1.001	-1.001	-0.200008	0.0142972	[Eubacterium]_siraeum_group	232.5	117	2	CKM10
0	0.343038	0.372156	0.0139	Clostridium_sensu_stricto_1	47	121	2	CKM10
-1.001	0.284291	-0.150688	0.144818	Incertae_Sedis	230	5	2	CKM10
1.38943	-0.452859	0.268773	0.0801502	Alloprevotella	54	26	2	CKM10
-1.001	-1.001	-1.41286	0.0336932	Lactobacillus	271	72	2	CKM10
1.34406	1.51337	1.62994	0.0857769	Lachnospiraceae_UCG-010	8	23	2	CKM10
-1.63737	-1.72842	-1.87281	0.0697941	Butyricicoccus	281	32	2	CKM10
-1.001	-1.001	-1.001	0.0269419	Flavonifractor	254.5	81	2	CKM10
0	0	0	0.0241666	Sutterella	143.5	88	2	CKM10
-1.51099	-1.28007	-1.69763	0.0709587	NK4A214_group	279	30	2	CKM10
0	1.001	1.001	0.0132772	Colidextribacter	28	122	2	CKM10
-1.41705	-1.26694	-1.46009	0.0246988	Odoribacter	275	86	2	CKM10
0	0	0	0.002	Eisenbergiella	143.5	181	2	CKM10
0	0	0	0.005	Intestinibacter	143.5	159	2	CKM10
-0.577543	1.15989	0.591966	0.120358	Staphylococcus	43	12	2	CKM10
-1.001	-0.343038	-0.447303	0.0315737	Hungatella	238	75	2	CKM10
0	0	0	0.00683333	Butyricimonas	143.5	146	2	CKM10
1.63737	1.80212	1.8649	0.0706773	Lachnospiraceae_UCG-004	4	31	2	CKM10
0.190699	0.0486724	0.288693	0.140773	Comamonas	52	8	2	CKM10
-1.001	-0.0957835	-0.764993	0.0480119	Family_XIII_AD3011_group	244	54	2	CKM10
0.711102	0.0963748	0.355274	0.0609329	Lachnospiraceae_ND3007_group	50	44	2	CKM10
0	0.277371	0.128039	0.0148667	UCG-003	57	115	2	CKM10
0.426479	1.25712	1.064	0.0662071	Eggerthella	17	35	2	CKM10
-1.001	-1.001	-1.001	0.00697609	Turicibacter	254.5	144	2	CKM10
0	-0.865165	-0.474337	0.0386718	[Clostridium]_innocuum_group	239	67	2	CKM10
2.07168	1.70093	2.05497	0.151031	Intestinimonas	2	4	2	CKM10
0	0	0	0.00739048	Morganella	143.5	142	2	CKM10
-0.632709	0.345485	0.156852	0.0763908	Vibrio	56	28	2	CKM10
2.32755	1.14417	1.85049	0.115663	Pelomonas	5	13	2	CKM10
-1.001	-1.001	-1.001	0.00378947	Prevotellaceae_NK3B31_group	254.5	162	2	CKM10
0	-1.001	-1.001	0.0259179	CAG-56	254.5	83	2	CKM10
0	1.001	1.001	0.0226838	Lachnospiraceae_UCG-001	28	92	2	CKM10
0	0.190148	-0.0480334	0.0551455	Tyzzerella	226	48	2	CKM10
0.493317	0.0467376	0.361316	0.102462	Plesiomonas	49	16	2	CKM10
0	0	0	0.0226583	Coprobacter	143.5	93	2	CKM10
0	0	0	0.00136111	Terrisporobacter	143.5	182	2	CKM10
1.71059	0.645185	1.20598	0.0695554	Prevotellaceae_UCG-001	13	33	2	CKM10
1.001	0	1.001	0.018473	[Ruminococcus]_gauvreauii_group	28	103	2	CKM10
1.001	1.97158	1.93699	0.0661476	Actinomyces	3	36	2	CKM10
0	0	0	0	Acinetobacter	143.5	232	2	CKM10
0	0	0	0.0219752	Allisonella	143.5	95	2	CKM10
-0.632709	-1.723	-1.29087	0.0431568	[Eubacterium]_xylanophilum_group	267	60	2	CKM10
0	1.40275	1.37458	0.0233251	Rikenellaceae_RC9_gut_group	11	90	2	CKM10
-1.001	-0.323264	-0.771849	0.026356	Adlercreutzia	246	82	2	CKM10
1.52755	1.40329	1.56993	0.0907273	Holdemania	9	19	2	CKM10
-1.001	-1.001	-1.001	0.00951107	Lachnospiraceae_FCS020_group	254.5	132	2	CKM10
0	-1.4387	-0.579142	0.0780614	UCG-010	241	27	2	CKM10
-0.896979	0.0788115	-0.220874	0.0485023	Anaerotruncus	234	53	2	CKM10
1.001	-1.39769	-0.246105	0.0284835	Clostridia_vadinBB60_group	235	79	2	CKM10
1.001	-1.67595	-1.22646	0.0597814	Rodentibacter	266	45	2	CKM10
0	0	0	0	Acetobacter	143.5	232	2	CKM10
0	1.04356	1.17833	0.0315331	Weissella	14	76	2	CKM10
0	-1.001	-1.001	0.0065	Enterococcus	254.5	148	2	CKM10
0	1.001	1.001	0.00856877	Corynebacterium	28	137	2	CKM10
0	1.001	1.001	0.0185729	Erysipelatoclostridium	28	102	2	CKM10
0	0	0	0.00371429	Eubacterium	143.5	167	2	CKM10
0	-1.38943	-1.41705	0.0061685	GCA-900066575	273	152	2	CKM10
-1.38943	-0.0572131	-0.538737	0.0246868	[Eubacterium]_fissicatena_group	240	87	2	CKM10
-1.38943	-1.63737	-1.73398	0.037639	Family_XIII_UCG-001	280	68	2	CKM10
-1.001	0.804748	0.312616	0.0412157	Phascolarctobacterium	51	63	2	CKM10
-1.001	-1.41121	-1.34406	0.01815	Proteus	268	106	2	CKM10
0	0	0	0.00674415	Negativibacillus	143.5	147	2	CKM10
0	0	0	0.00571429	Atopobium	143.5	156	2	CKM10
0	0	0	0.00838095	Enorma	143.5	138	2	CKM10
0	0	0	0	Rhodopseudomonas	143.5	232	2	CKM10
0	0	0	0.0694604	RF39	143.5	34	2	CKM10
0	0	0	0.00715556	Megasphaera	143.5	143	2	CKM10
-1.001	0	-1.001	0.0108061	Sphingobium	254.5	125	2	CKM10
1.67132	2.08243	2.38898	0.0617403	Campylobacter	1	42	2	CKM10
0	0	0	0.0096	Dielma	143.5	131	2	CKM10
0	0	0	0	Empedobacter	143.5	232	2	CKM10
0	0	0	0.0052	Coprobacillus	143.5	158	2	CKM10
0	0	0	0.00540107	Epulopiscium	143.5	157	2	CKM10
0	0	0	0	Sphingobacterium	143.5	232	2	CKM10
0	0	0	0	Holdemanella	143.5	232	2	CKM10
0	0	0	0.003	Oxalobacter	143.5	178	2	CKM10
0	0	0	0	Acidovorax	143.5	232	2	CKM10
0	0	0	0	Thauera	143.5	232	2	CKM10
0	0	0	0.0277133	Candidatus_Soleaferrea	143.5	80	2	CKM10
0	0	0	0.0358613	Akkermansia	143.5	69	2	CKM10
0	0	0	0.00577778	Faecalitalea	143.5	154	2	CKM10
0	1.001	1.001	0.0141922	Marvinbryantia	28	120	2	CKM10
0	1.001	1.001	0.0182162	Porphyromonas	28	104	2	CKM10
0	0	0	0.0032	Catenibacterium	143.5	175	2	CKM10
1.001	0	1.001	0.120935	[Eubacterium]_nodatum_group	28	11	2	CKM10
0	0	0	0.0064	Gordonibacter	143.5	149.5	2	CKM10
0	0	0	0	Nesterenkonia	143.5	232	2	CKM10
0	0	0	0	Dubosiella	143.5	232	2	CKM10
0	0	0	0.00373333	Hydrogenoanaerobacterium	143.5	166	2	CKM10
0	0	0	0	Neisseria	143.5	232	2	CKM10
0	0	0	0.0161316	Christensenella	143.5	111	2	CKM10
0	0	0	0	Thiobacillus	143.5	232	2	CKM10
0	0	0	0	Donghicola	143.5	232	2	CKM10
0	0	0	0	Solobacterium	143.5	232	2	CKM10
0	0	0	0	Faecalibaculum	143.5	232	2	CKM10
0	0	0	0	UCG-008	143.5	232	2	CKM10
0	0	0	0	Aquabacterium	143.5	232	2	CKM10
0	0	0	0	Halomonas	143.5	232	2	CKM10
0	0	0	0.0057619	Granulicatella	143.5	155	2	CKM10
-1.001	1.001	-0.200008	0.0203725	Catabacter	232.5	97	2	CKM10
0	0	0	0	Sellimonas	143.5	232	2	CKM10
1.73727	1.4139	1.69732	0.0864257	Acetanaerobacterium	7	21	2	CKM10
0	0	0	0	Faecalicoccus	143.5	232	2	CKM10
0	0	0	0	Oribacterium	143.5	232	2	CKM10
0	0	0	0.00377778	Izemoplasmatales	143.5	163	2	CKM10
0	0	0	0	Kosakonia	143.5	232	2	CKM10
-0.71465	-1.96784	-1.59911	0.0486212	Helicobacter	278	52	2	CKM10
0	0	0	0.00326667	Arenimonas	143.5	173	2	CKM10
0	0	0	0.00864396	Oscillospira	143.5	136	2	CKM10
0	0	0	0	Veillonella	143.5	232	2	CKM10
0	0	0	0	Lachnoanaerobaculum	143.5	232	2	CKM10
0	1.001	1.001	0.0220473	Mogibacterium	28	94	2	CKM10
-1.001	-1.001	-1.001	0.0442486	GCA-900066755	254.5	59	2	CKM10
0	0	0	0.00342857	Senegalimassilia	143.5	170.5	2	CKM10
0	0	0	0	Mailhella	143.5	232	2	CKM10
1.08139	1.06727	1.08885	0.142708	DTU089	16	7	2	CKM10
0	1.001	1.001	0.065951	UCG-009	28	37	2	CKM10
0	0	0	0	Photobacterium	143.5	232	2	CKM10
0	0	0	0	[Eubacterium]_brachy_group	143.5	232	2	CKM10
0	0	0	0	Sulfitobacter	143.5	232	2	CKM10
0	0	0	0	Filifactor	143.5	232	2	CKM10
-0.632709	1.37022	1.72005	0.0237334	Muribaculum	6	89	2	CKM10
0	0	0	0	Salmonella	143.5	232	2	CKM10
0	0	0	0	Roseobacter_clade_CHAB-I-5_lineage	143.5	232	2	CKM10
0	0	0	0	Candidatus_Stoquefichus	143.5	232	2	CKM10
0	0	0	0.00895287	Brevundimonas	143.5	134	2	CKM10
0	0	0	0.00266667	[Clostridium]_methylpentosum_group	143.5	180	2	CKM10
0	0	0	0	Slackia	143.5	232	2	CKM10
0	0	0	0.0101053	Lactococcus	143.5	129	2	CKM10
0	0	0	0	Stappiaceae	143.5	232	2	CKM10
0	0	0	0	Flavobacterium	143.5	232	2	CKM10
0	0	0	0.00888158	Shuttleworthia	143.5	135	2	CKM10
0	0	0	0.00933471	Succinivibrio	143.5	133	2	CKM10
1.001	1.36693	1.26694	0.018687	Paludicola	12	101	2	CKM10
0	0	0	0	Harryflintia	143.5	232	2	CKM10
0	0	0	0.0030303	Alicycliphilus	143.5	176.5	2	CKM10
0	0	0	0	Erythrobacter	143.5	232	2	CKM10
0	0	0	0	Phocea	143.5	232	2	CKM10
0	0	0	0	Mucispirillum	143.5	232	2	CKM10
0	1.001	1.001	0.00690303	Olsenella	28	145	2	CKM10
0	0	0	0	Frisingicoccus	143.5	232	2	CKM10
0	0	0	0	Tuzzerella	143.5	232	2	CKM10
0	0	0	0.0178377	Gemella	143.5	107	2	CKM10
0	0	0	0.00485449	Pseudorhodobacter	143.5	160	2	CKM10
0	0	0	0.0108722	Parapusillimonas	143.5	123	2	CKM10
0	0	0	0	Allobaculum	143.5	232	2	CKM10
0	0	0	0.0160749	Peptococcus	143.5	112	2	CKM10
0	0	0	0.00355556	Rothia	143.5	169	2	CKM10
0	0	0	0.00376471	Pedobacter	143.5	164	2	CKM10
0	0	0	0	Paracoccus	143.5	232	2	CKM10
0	0	0	0	Scardovia	143.5	232	2	CKM10
0	0	0	0.00338012	Defluviitaleaceae_UCG-011	143.5	172	2	CKM10
0	0	0	0	Moraxella	143.5	232	2	CKM10
0	0	0	0	Kurthia	143.5	232	2	CKM10
0	0	0	0	Raoultibacter	143.5	232	2	CKM10
0	0	0	0	Ottowia	143.5	232	2	CKM10
0	0	0	0	Simplicispira	143.5	232	2	CKM10
0	0	0	0	Actinobacillus	143.5	232	2	CKM10
0	0	0	0	CHKCI002	143.5	232	2	CKM10
0	0	0	0.0104	Chryseobacterium	143.5	128	2	CKM10
0	0	0	0	Ruminiclostridium	143.5	232	2	CKM10
0	0	0	0.0058315	Subgroup_7	143.5	153	2	CKM10
0	0	0	0.0064	Anaerofustis	143.5	149.5	2	CKM10
0	0	0	0.0142167	Devosia	143.5	119	2	CKM10
0	0	0	0	Rikenella	143.5	232	2	CKM10
0	0	0	0.0106667	Stenotrophomonas	143.5	127	2	CKM10
0	0	0	0	Peptostreptococcus	143.5	232	2	CKM10
0	0	0	0	Mitsuokella	143.5	232	2	CKM10
0	0	0	0	Ellin6067	143.5	232	2	CKM10
0	0	0	0	Moryella	143.5	232	2	CKM10
0	0	0	0	Anaerostignum	143.5	232	2	CKM10
0	0	0	0.00773684	Sphingopyxis	143.5	140	2	CKM10
0	0	0	0.00992857	Flavisolibacter	143.5	130	2	CKM10
0	0	0	0	Megamonas	143.5	232	2	CKM10
0	0	0	0	Raoultella	143.5	232	2	CKM10
0	0	0	0	Arcobacter	143.5	232	2	CKM10
0	0	0	0	Sarcina	143.5	232	2	CKM10
0	0	0	0	Serratia	143.5	232	2	CKM10
0	0	0	0	Kluyvera	143.5	232	2	CKM10
0	0	0	0	Anaerofilum	143.5	232	2	CKM10
0	0	0	0	Cloacibacillus	143.5	232	2	CKM10
0	0	0	0.0151428	Ralstonia	143.5	113	2	CKM10
0	0	0	0	Sneathia	143.5	232	2	CKM10
0	0	0	0	Methylophaga	143.5	232	2	CKM10
-1.38943	1.41705	-0.101153	0.0543038	Ezakiella	228	49	2	CKM10
0	0	0	0	Papillibacter	143.5	232	2	CKM10
0	0	0	0.014291	Gemmobacter	143.5	118	2	CKM10
0	0	0	0.00299415	Facklamia	143.5	179	2	CKM10
0	0	0	0.00416667	Acidaminococcus	143.5	161	2	CKM10
0	0	0	0.00342857	Leisingera	143.5	170.5	2	CKM10
0	0	0	0.0257658	JGI_0000069-P22	143.5	84	2	CKM10
0	0	0	0	Prevotellaceae_UCG-003	143.5	232	2	CKM10
0	0	0	0	SC-I-84	143.5	232	2	CKM10
0	0	0	0	Candidatus_Paracaedibacter	143.5	232	2	CKM10
0	0	0	0	Gardnerella	143.5	232	2	CKM10
0	0	0	0.0148434	Prevotellaceae_Ga6A1_group	143.5	116	2	CKM10
0	0	0	0	Thalassobius	143.5	232	2	CKM10
0	0	0	0.00321905	Fournierella	143.5	174	2	CKM10
0	0	0	0	Erysipelotrichaceae_UCG-006	143.5	232	2	CKM10
0	0	0	0	Thermomonas	143.5	232	2	CKM10
0	0	0	0.0030303	Alcaligenes	143.5	176.5	2	CKM10
0	0	0	0	Aerococcus	143.5	232	2	CKM10
0	0	0	0	Tissierella	143.5	232	2	CKM10
0	0	0	0	Sphingomonas	143.5	232	2	CKM10
-1.001	-1.001	-1.001	0.00634056	Psychrobacter	254.5	151	2	CKM10
0	0	0	0	Acetatifactor	143.5	232	2	CKM10
0	0	0	0	Sericytochromatia	143.5	232	2	CKM10
0	0	0	0	Luteimonas	143.5	232	2	CKM10
0	0	0	0	Clade_III	143.5	232	2	CKM10
0	0	0	0	Zoogloea	143.5	232	2	CKM10
0	0	0	0	Enterorhabdus	143.5	232	2	CKM10
0	0	0	0	DNF00809	143.5	232	2	CKM10
0	0	0	0	A2	143.5	232	2	CKM10
0	0	0	0	ASF356	143.5	232	2	CKM10
0	0	0	0	Parvimonas	143.5	232	2	CKM10
0	0	0	0.00757895	Bdellovibrio	143.5	141	2	CKM10
0	0	0	0.0151019	Roseovarius	143.5	114	2	CKM10
0	0	0	0	Pseudomonas	143.5	232	2	CKM10
0	0	0	0	Lautropia	143.5	232	2	CKM10
0	0	0	0	Allorhizobium-Neorhizobium-Pararhizobium-Rhizobium	143.5	232	2	CKM10
0	0	0	0.00375	Prauserella	143.5	165	2	CKM10
0	0	0	0	Mobiluncus	143.5	232	2	CKM10
0	0	0	0	Cryptobacterium	143.5	232	2	CKM10
0	0	0	0	Treponema	143.5	232	2	CKM10
0	0	0	0	Rs-E47_termite_group	143.5	232	2	CKM10
0	0	0	0.0165553	Mycoplasma	143.5	110	2	CKM10
0	0	0	0	Leptotrichia	143.5	232	2	CKM10
0	0	0	0	F0332	143.5	232	2	CKM10
0	0	0	0	Murdochiella	143.5	232	2	CKM10
0.742407	1.99567	1.77834	0.115701	Bacteroides	5	16	3	CKM2
-1.22974	-1.20432	-1.45872	0.163941	Escherichia-Shigella	262	4	3	CKM2
-1.001	-1.98957	-1.94725	0.0496622	Faecalibacterium	277	55	3	CKM2
-1.66911	-1.30207	-1.55436	0.0545849	Other	264	50	3	CKM2
-0.632709	0.232508	0.0619969	0.0614536	Prevotella	44	46	3	CKM2
1.17833	0.759137	1.10716	0.0896729	Dialister	16	29	3	CKM2
0.119954	-0.497753	-0.467326	0.167176	Bifidobacterium	223	3	3	CKM2
0.792616	0.118851	0.681875	0.16136	Parabacteroides	26	5	3	CKM2
1.001	-0.201956	0.190148	0.0376049	Blautia	39	71	3	CKM2
-1.001	1.001	-0.128039	0.0547813	[Eubacterium]_coprostanoligenes_group	217	49	3	CKM2
1.41705	0.926967	1.40743	0.0973637	Klebsiella	10	25	3	CKM2
1.38943	0.647268	1.4239	0.0621221	Agathobacter	7	45	3	CKM2
0.426479	0.362494	0.610112	0.0655338	Lachnoclostridium	28	44	3	CKM2
-1.5311	-0.965108	-1.18104	0.0868913	Roseburia	246	30	3	CKM2
-0.229428	-0.819839	-0.770198	0.139534	Alistipes	226	8	3	CKM2
-1.001	-1.12741	-1.31618	0.0484433	Ruminococcus	250	58	3	CKM2
-0.198037	0.427647	-0.0992083	0.13358	UCG-002	215	11	3	CKM2
-1.34406	-0.727992	-1.001	0.0472482	[Ruminococcus]_torques_group	240	59	3	CKM2
0	-1.70266	-1.71357	0.0237186	Enterobacter	272	99	3	CKM2
1.001	1.57056	1.36402	0.0672122	Lachnospira	13	42	3	CKM2
1.60771	0.226289	0.900459	0.158914	Subdoligranulum	22	6	3	CKM2
-1.001	-1.41705	-1.34406	0.0176558	Barnesiella	251	111	3	CKM2
-1.001	0.156178	-0.378211	0.105756	Parasutterella	220	21	3	CKM2
1.79461	0.907241	1.70025	0.0731996	uncultured	6	37	3	CKM2
-1.67132	-1.001	-1.65657	0.0318343	Collinsella	269	81	3	CKM2
-1.34406	-1.001	-1.40606	0.0199476	CAG-352	255	104	3	CKM2
0.632709	-1.51331	-1.13039	0.0523695	Lachnospiraceae_NK4A136_group	244	52	3	CKM2
1.001	0.277371	0.447303	0.0990073	Christensenellaceae_R-7_group	33	24	3	CKM2
0	-1.9682	-1.96838	0.0459763	[Ruminococcus]_gnavus_group	280	62	3	CKM2
-1.001	-1.63955	-1.5227	0.042867	Muribaculaceae	263	67	3	CKM2
-1.38943	-1.40275	-1.69891	0.0692362	Romboutsia	270	40	3	CKM2
-1.34406	-1.34406	-1.42662	0.0494838	Anaerostipes	261	57	3	CKM2
-0.558835	0.411778	-0.0151728	0.102118	Coprococcus	212	22	3	CKM2
-1.001	0	-1.001	0.0285627	Streptococcus	235	90	3	CKM2
-1.38943	-1.54917	-1.64543	0.093118	UBA1819	268	27	3	CKM2
-1.001	-1.001	-1.001	0.03388	Paraprevotella	235	78	3	CKM2
0	1.001	1.001	0.0911826	Dorea	19	28	3	CKM2
-0.928089	-1.21728	-1.31391	0.0971463	[Eubacterium]_hallii_group	248	26	3	CKM2
1.41705	1.40835	1.4139	0.0298104	Clostridia_UCG-014	8	86	3	CKM2
-1.70266	-0.345485	-1.01693	0.0535419	Monoglobus	241	51	3	CKM2
0	-1.001	-1.001	0.0263686	[Eubacterium]_ventriosum_group	235	96	3	CKM2
-0.611075	-0.636615	-0.484997	0.110117	Bilophila	224	20	3	CKM2
-0.113962	0.322363	0.100093	0.138492	UCG-005	43	10	3	CKM2
0	0	0	0.0294347	Desulfovibrio	128	87	3	CKM2
0	0	0	0.0088381	[Eubacterium]_ruminantium_group	128	134	3	CKM2
0	0	0	0.0173851	Citrobacter	128	112	3	CKM2
0	-1.65958	-1.70743	0.0138	Haemophilus	271	121	3	CKM2
-1.38943	0	-1.4139	0.0440742	Fusicatenibacter	258.5	65	3	CKM2
-1.001	0	-0.0940729	0.0183994	[Eubacterium]_eligens_group	214	106	3	CKM2
-0.277371	1.2369	0.696695	0.0842619	Oscillibacter	24	31	3	CKM2
0.378018	-1.05694	-0.884143	0.0465412	Fusobacterium	229	61	3	CKM2
0.14286	-0.974654	-0.91213	0.0424009	Erysipelotrichaceae_UCG-003	230	68	3	CKM2
1.001	-0.507804	0.152613	0.04701	[Eubacterium]_siraeum_group	41	60	3	CKM2
1.001	-0.318032	0.128039	0.0335597	Clostridium_sensu_stricto_1	42	79	3	CKM2
2.4051	1.54088	2.30027	0.331132	Incertae_Sedis	2	1	3	CKM2
-1.001	-0.802925	-0.839079	0.142716	Alloprevotella	228	7	3	CKM2
-1.85021	-1.04548	-1.80632	0.0366482	Lactobacillus	275	73	3	CKM2
0.1654	0.0942318	0.468212	0.113246	Lachnospiraceae_UCG-010	32	17	3	CKM2
-1.41705	-1.001	-1.39769	0.0517772	Butyricicoccus	254	54	3	CKM2
0.277371	0	-0.108467	0.0592243	Flavonifractor	216	47	3	CKM2
-1.41705	-0.9061	-1.1222	0.0345205	Sutterella	243	76	3	CKM2
2.08514	1.07577	2.00864	0.216656	NK4A214_group	3	2	3	CKM2
0	0	0	0.00685449	Colidextribacter	128	140	3	CKM2
-1.001	-0.974654	-1.13401	0.0246556	Odoribacter	245	98	3	CKM2
0	0	0	0.00915	Eisenbergiella	128	133	3	CKM2
1.001	0.14286	0.507804	0.0301393	Intestinibacter	30	84	3	CKM2
-1.66911	-2.23457	-2.28517	0.0756185	Staphylococcus	281	35	3	CKM2
-1.23814	-0.819839	-1.04835	0.0582913	Hungatella	242	48	3	CKM2
0	1.001	1.001	0.0274111	Butyricimonas	19	94	3	CKM2
-1.001	-1.2919	-1.35352	0.0679945	Lachnospiraceae_UCG-004	252	41	3	CKM2
-0.128039	-1.84182	-1.82485	0.0812613	Comamonas	276	33	3	CKM2
-1.57532	0.662557	-0.778249	0.0368942	Family_XIII_AD3011_group	227	72	3	CKM2
-1.66911	-0.595387	-1.73355	0.0819839	Lachnospiraceae_ND3007_group	273	32	3	CKM2
-1.001	-1.77444	-1.76092	0.0345042	UCG-003	274	77	3	CKM2
0	0.600501	0.713	0.0287224	Eggerthella	23	89	3	CKM2
0	0	0	0.0328678	Turicibacter	128	80	3	CKM2
0	0.108467	-0.338443	0.0284827	[Clostridium]_innocuum_group	219	91	3	CKM2
2.12004	1.98689	2.31427	0.120878	Intestinimonas	1	14	3	CKM2
0	0	0	0.00933333	Morganella	128	131	3	CKM2
-1.23814	-0.0545298	-0.426341	0.138636	Vibrio	221	9	3	CKM2
-0.277371	0.994536	0.663753	0.0729984	Pelomonas	27	38	3	CKM2
0	0	0	0.00376471	Prevotellaceae_NK3B31_group	128	157	3	CKM2
0	0.492485	0.480393	0.0292133	CAG-56	31	88	3	CKM2
0	0	0.158883	0.038463	Lachnospiraceae_UCG-001	40	70	3	CKM2
-1.001	1.41121	0.317442	0.111785	Tyzzerella	35	18	3	CKM2
0.853424	-0.691219	-0.0728254	0.121896	Plesiomonas	213	13	3	CKM2
0	-1.001	-1.001	0.0137259	Coprobacter	235	122	3	CKM2
0	0	0	0.00533333	Terrisporobacter	128	152.5	3	CKM2
-0.817041	-1.41121	-1.22334	0.0789979	Prevotellaceae_UCG-001	247	34	3	CKM2
0.447303	0.447303	0.218228	0.0308908	[Ruminococcus]_gauvreauii_group	37	82	3	CKM2
2.1933	1.09557	1.86814	0.119448	Actinomyces	4	15	3	CKM2
0	0	0	0.0036	Acinetobacter	128	162	3	CKM2
0	-1.001	-1.001	0.00866667	Allisonella	235	135	3	CKM2
-1.001	-1.37458	-1.31533	0.0268862	[Eubacterium]_xylanophilum_group	249	95	3	CKM2
1.001	-1.001	0.232508	0.0365205	Rikenellaceae_RC9_gut_group	36	74	3	CKM2
-0.781345	-0.878501	-0.696955	0.0495919	Adlercreutzia	225	56	3	CKM2
1.19378	-0.112121	0.561921	0.122335	Holdemania	29	12	3	CKM2
-1.001	1.001	0	0.0125895	Lachnospiraceae_FCS020_group	128	124	3	CKM2
1.001	1.41121	1.38943	0.0351089	UCG-010	12	75	3	CKM2
0.507223	1.55352	1.30931	0.102041	Anaerotruncus	15	23	3	CKM2
-1.28959	-1.91208	-1.96045	0.0742558	Clostridia_vadinBB60_group	278	36	3	CKM2
-0.525371	0.483735	0.193667	0.0700658	Rodentibacter	38	39	3	CKM2
0	0	0	0	Acetobacter	128	230.5	3	CKM2
0	0	0	0.0032	Weissella	128	169.5	3	CKM2
0	0	0	0	Enterococcus	128	230.5	3	CKM2
0	0	0	0	Corynebacterium	128	230.5	3	CKM2
0	0	0	0.013601	Erysipelatoclostridium	128	123	3	CKM2
0	0	0	0	Eubacterium	128	230.5	3	CKM2
1.001	-1.001	0	0.0148961	GCA-900066575	128	116	3	CKM2
1.001	1.001	1.001	0.0181233	[Eubacterium]_fissicatena_group	19	108	3	CKM2
0	-1.41705	-1.4139	0.0107455	Family_XIII_UCG-001	258.5	128	3	CKM2
-1.57532	-1.41705	-1.63594	0.0262657	Phascolarctobacterium	267	97	3	CKM2
-1.001	0.128039	-0.300448	0.0443387	Proteus	218	64	3	CKM2
0	0	0	0.000764706	Negativibacillus	128	179	3	CKM2
0	0	0	0.00969023	Atopobium	128	130	3	CKM2
0	0	0	0.0098648	Enorma	128	129	3	CKM2
0	0	0	0	Rhodopseudomonas	128	230.5	3	CKM2
0	0	0	0.0518854	RF39	128	53	3	CKM2
0	0	0	0.002	Megasphaera	128	177	3	CKM2
0	0	0	0.00593333	Sphingobium	128	147	3	CKM2
0.277371	1.001	0.691425	0.045165	Campylobacter	25	63	3	CKM2
1.001	0	1.001	0.0062	Dielma	19	146	3	CKM2
0	0	0	0	Empedobacter	128	230.5	3	CKM2
-1.34406	0	-1.41121	0.0063746	Coprobacillus	256.5	144	3	CKM2
-1.001	-1.31533	-1.41121	0.0148354	Epulopiscium	256.5	117	3	CKM2
0	0	0	0	Sphingobacterium	128	230.5	3	CKM2
0	0	0	0.00238095	Holdemanella	128	175	3	CKM2
-1.001	-1.001	-1.001	0.0159221	Oxalobacter	235	115	3	CKM2
0	0	0	0	Acidovorax	128	230.5	3	CKM2
0	0	0	0	Thauera	128	230.5	3	CKM2
-1.001	0	-1.001	0.0148349	Candidatus_Soleaferrea	235	118	3	CKM2
0	0	0	0.0281605	Akkermansia	128	92	3	CKM2
0	-1.40835	-1.41705	0.0177667	Faecalitalea	260	110	3	CKM2
0	0	0	0.00296491	Marvinbryantia	128	171	3	CKM2
-1.001	-0.277371	-0.447303	0.0306209	Porphyromonas	222	83	3	CKM2
0	0	0	0	Catenibacterium	128	230.5	3	CKM2
1.001	1.001	1.001	0.0223247	[Eubacterium]_nodatum_group	19	100	3	CKM2
0	0	0	0.00763636	Gordonibacter	128	138	3	CKM2
0	0	0	0	Nesterenkonia	128	230.5	3	CKM2
0	0	0	0.0067	Dubosiella	128	141	3	CKM2
0	0	0	0.00266667	Hydrogenoanaerobacterium	128	173	3	CKM2
0	0	0	0	Neisseria	128	230.5	3	CKM2
-1.001	0	-1.001	0.0180921	Christensenella	235	109	3	CKM2
0	0	0	0	Thiobacillus	128	230.5	3	CKM2
0	0	0	0	Donghicola	128	230.5	3	CKM2
0	0	0	0	Solobacterium	128	230.5	3	CKM2
0	0	0	0	Faecalibaculum	128	230.5	3	CKM2
0	0	0	0	UCG-008	128	230.5	3	CKM2
0	0	0	0	Aquabacterium	128	230.5	3	CKM2
0	0	0	0	Halomonas	128	230.5	3	CKM2
0	0	0	0	Granulicatella	128	230.5	3	CKM2
0	0	0	0.0052	Catabacter	128	154	3	CKM2
0	0	0	0	Sellimonas	128	230.5	3	CKM2
-1.63737	0.232508	-1.39618	0.04299	Acetanaerobacterium	253	66	3	CKM2
0	0	0	0	Faecalicoccus	128	230.5	3	CKM2
0	0	0	0	Oribacterium	128	230.5	3	CKM2
0	0	0	0.00369231	Izemoplasmatales	128	160	3	CKM2
0	0	0	0	Kosakonia	128	230.5	3	CKM2
1.001	1.41705	1.40275	0.0300915	Helicobacter	11	85	3	CKM2
0	0	0	0.0036	Arenimonas	128	162	3	CKM2
0	0	0	0.0121183	Oscillospira	128	125	3	CKM2
0	0	0	0	Veillonella	128	230.5	3	CKM2
0	0	0	0	Lachnoanaerobaculum	128	230.5	3	CKM2
-1.001	-1.63737	-1.59222	0.0210623	Mogibacterium	265	102	3	CKM2
-1.66911	-1.40835	-1.60771	0.0203831	GCA-900066755	266	103	3	CKM2
0	0	0	0.004	Senegalimassilia	128	156	3	CKM2
0	0	0	0.00342857	Mailhella	128	165.5	3	CKM2
1.001	1.001	1.41121	0.111495	DTU089	9	19	3	CKM2
0	0	0	0.0182429	UCG-009	128	107	3	CKM2
0	0	0	0	Photobacterium	128	230.5	3	CKM2
0	0	0	0.002	[Eubacterium]_brachy_group	128	177	3	CKM2
0	0	0	0	Sulfitobacter	128	230.5	3	CKM2
0	0	0	0	Filifactor	128	230.5	3	CKM2
-1.723	-1.73727	-1.96784	0.040236	Muribaculum	279	69	3	CKM2
0	0	0	0	Salmonella	128	230.5	3	CKM2
0	0	0	0	Roseobacter_clade_CHAB-I-5_lineage	128	230.5	3	CKM2
0	0	0	0	Candidatus_Stoquefichus	128	230.5	3	CKM2
0	0	0	0	Brevundimonas	128	230.5	3	CKM2
0	0	0	0.00333333	[Clostridium]_methylpentosum_group	128	167.5	3	CKM2
0	0	0	0	Slackia	128	230.5	3	CKM2
0	0	0	0	Lactococcus	128	230.5	3	CKM2
0	0	0	0	Stappiaceae	128	230.5	3	CKM2
0	0	0	0	Flavobacterium	128	230.5	3	CKM2
0	0	0	0.0115255	Shuttleworthia	128	127	3	CKM2
0	0	0	0.00533333	Succinivibrio	128	152.5	3	CKM2
1.40275	1.001	1.31533	0.0280187	Paludicola	14	93	3	CKM2
0	0	0	0.0145076	Harryflintia	128	119	3	CKM2
0	0	0	0.0141368	Alicycliphilus	128	120	3	CKM2
0	0	0	0	Erythrobacter	128	230.5	3	CKM2
0	0	0	0	Phocea	128	230.5	3	CKM2
0	0	0	0	Mucispirillum	128	230.5	3	CKM2
-1.001	-1.001	-1.001	0.018675	Olsenella	235	105	3	CKM2
0	0	0	0	Frisingicoccus	128	230.5	3	CKM2
0	0	0	0.00333333	Tuzzerella	128	167.5	3	CKM2
0	0	0	0.00818782	Gemella	128	136	3	CKM2
0	0	0	0.00634056	Pseudorhodobacter	128	145	3	CKM2
0	0	0	0.00588571	Parapusillimonas	128	149	3	CKM2
0	0	0	0	Allobaculum	128	230.5	3	CKM2
0	0	0	0.0070944	Peptococcus	128	139	3	CKM2
0	0	0	0	Rothia	128	230.5	3	CKM2
0	0	0	0	Pedobacter	128	230.5	3	CKM2
0	0	0	0.00485449	Paracoccus	128	155	3	CKM2
0	0	0	0	Scardovia	128	230.5	3	CKM2
0	0	0	0.0116352	Defluviitaleaceae_UCG-011	128	126	3	CKM2
0	0	0	0	Moraxella	128	230.5	3	CKM2
0	0	0	0	Kurthia	128	230.5	3	CKM2
0	0	0	0.00263158	Raoultibacter	128	174	3	CKM2
0	0	0	0	Ottowia	128	230.5	3	CKM2
0	0	0	0	Simplicispira	128	230.5	3	CKM2
0	0	0	0	Actinobacillus	128	230.5	3	CKM2
0	0	0	0	CHKCI002	128	230.5	3	CKM2
0	0	0	0	Chryseobacterium	128	230.5	3	CKM2
0	0	0	0	Ruminiclostridium	128	230.5	3	CKM2
0	0	0	0.002	Subgroup_7	128	177	3	CKM2
0	0	0	0.00653333	Anaerofustis	128	143	3	CKM2
0	0	0	0.00590769	Devosia	128	148	3	CKM2
0	0	0	0	Rikenella	128	230.5	3	CKM2
0	0	0	0	Stenotrophomonas	128	230.5	3	CKM2
0	0	0	0	Peptostreptococcus	128	230.5	3	CKM2
0	0	0	0	Mitsuokella	128	230.5	3	CKM2
0	0	0	0	Ellin6067	128	230.5	3	CKM2
0	0	0	0	Moryella	128	230.5	3	CKM2
0	0	0	0	Anaerostignum	128	230.5	3	CKM2
0	0	0	0	Sphingopyxis	128	230.5	3	CKM2
0	0	0	0.00571429	Flavisolibacter	128	150	3	CKM2
0	0	0	0	Megamonas	128	230.5	3	CKM2
0	0	0	0	Raoultella	128	230.5	3	CKM2
0	0	0	0.00355556	Arcobacter	128	164	3	CKM2
0	0	0	0	Sarcina	128	230.5	3	CKM2
0	0	0	0	Serratia	128	230.5	3	CKM2
0	0	0	0	Kluyvera	128	230.5	3	CKM2
0	0	0	0.00664216	Anaerofilum	128	142	3	CKM2
0	0	0	0.00371429	Cloacibacillus	128	158.5	3	CKM2
0	0	0	0.0170739	Ralstonia	128	113	3	CKM2
0	0	0	0	Sneathia	128	230.5	3	CKM2
0	0	0	0	Methylophaga	128	230.5	3	CKM2
1.001	0	0.359955	0.0666465	Ezakiella	34	43	3	CKM2
0	0	0	0.00773684	Papillibacter	128	137	3	CKM2
0	0	0	0	Gemmobacter	128	230.5	3	CKM2
0	0	0	0	Facklamia	128	230.5	3	CKM2
0	0	0	0.00342857	Acidaminococcus	128	165.5	3	CKM2
0	0	0	0	Leisingera	128	230.5	3	CKM2
0	0	0	0.016287	JGI_0000069-P22	128	114	3	CKM2
0	0	0	0	Prevotellaceae_UCG-003	128	230.5	3	CKM2
0	0	0	0	SC-I-84	128	230.5	3	CKM2
0	0	0	0.00923077	Candidatus_Paracaedibacter	128	132	3	CKM2
0	0	0	0	Gardnerella	128	230.5	3	CKM2
0	0	0	0.0219105	Prevotellaceae_Ga6A1_group	128	101	3	CKM2
0	0	0	0.0032	Thalassobius	128	169.5	3	CKM2
0	0	0	0	Fournierella	128	230.5	3	CKM2
0	0	0	0	Erysipelotrichaceae_UCG-006	128	230.5	3	CKM2
0	0	0	0	Thermomonas	128	230.5	3	CKM2
0	0	0	0	Alcaligenes	128	230.5	3	CKM2
0	0	0	0	Aerococcus	128	230.5	3	CKM2
0	0	0	0	Tissierella	128	230.5	3	CKM2
0	0	0	0	Sphingomonas	128	230.5	3	CKM2
0	0	0	0	Psychrobacter	128	230.5	3	CKM2
0	0	0	0	Acetatifactor	128	230.5	3	CKM2
0	0	0	0.0036	Sericytochromatia	128	162	3	CKM2
0	0	0	0	Luteimonas	128	230.5	3	CKM2
0	0	0	0	Clade_III	128	230.5	3	CKM2
0	0	0	0	Zoogloea	128	230.5	3	CKM2
0	0	0	0	Enterorhabdus	128	230.5	3	CKM2
0	0	0	0	DNF00809	128	230.5	3	CKM2
0	0	0	0	A2	128	230.5	3	CKM2
0	0	0	0	ASF356	128	230.5	3	CKM2
0	0	0	0	Parvimonas	128	230.5	3	CKM2
0	0	0	0	Bdellovibrio	128	230.5	3	CKM2
0	0	0	0	Roseovarius	128	230.5	3	CKM2
0	0	0	0	Pseudomonas	128	230.5	3	CKM2
0	0	0	0	Lautropia	128	230.5	3	CKM2
0	0	0	0	Allorhizobium-Neorhizobium-Pararhizobium-Rhizobium	128	230.5	3	CKM2
0	0	0	0.00557276	Prauserella	128	151	3	CKM2
0	0	0	0.00294545	Mobiluncus	128	172	3	CKM2
0	0	0	0	Cryptobacterium	128	230.5	3	CKM2
0	0	0	0	Treponema	128	230.5	3	CKM2
0	0	0	0	Rs-E47_termite_group	128	230.5	3	CKM2
0	0	0	0.00371429	Mycoplasma	128	158.5	3	CKM2
0	0	0	0	Leptotrichia	128	230.5	3	CKM2
0	0	0	0	F0332	128	230.5	3	CKM2
0	0	0	0	Murdochiella	128	230.5	3	CKM2
-0.384672	0.334013	0.442023	0.127454	Bacteroides	51	13	4	CKM3
0.895454	2.1748	1.54493	0.178621	Escherichia-Shigella	9	4	4	CKM3
-1.9194	1.18058	-0.940837	0.0603583	Faecalibacterium	248	43	4	CKM3
-1.98838	-0.971156	-1.63306	0.0520912	Other	275	55	4	CKM3
-0.962414	0.853424	-0.531972	0.0821071	Prevotella	235	34	4	CKM3
-0.662557	1.24995	0.558093	0.082327	Dialister	47	33	4	CKM3
-1.38943	-1.001	-1.73367	0.0986914	Bifidobacterium	277.5	25	4	CKM3
1.31533	1.31082	1.46982	0.163961	Parabacteroides	10	7	4	CKM3
1.001	0.518121	0.914476	0.0555015	Blautia	36	49	4	CKM3
0.671122	0.294732	0.367939	0.109973	[Eubacterium]_coprostanoligenes_group	52	20	4	CKM3
2.68709	1.25165	2.18051	0.168719	Klebsiella	5	5	4	CKM3
0	-1.71059	-1.73292	0.034761	Agathobacter	276	71	4	CKM3
1.001	-0.946458	-0.49889	0.0106889	Lachnoclostridium	233	130	4	CKM3
1.001	-1.40275	-0.691425	0.067252	Roseburia	238	40	4	CKM3
-0.075165	-0.522375	-0.778557	0.184023	Alistipes	241	3	4	CKM3
-1.001	1.71357	0.803056	0.0322805	Ruminococcus	41	78	4	CKM3
-0.179611	0.381327	0.159948	0.141907	UCG-002	58	12	4	CKM3
-1.21447	0.86219	0.257906	0.0507106	[Ruminococcus]_torques_group	53	57	4	CKM3
0.661243	1.28784	1.18472	0.0763328	Enterobacter	20	36	4	CKM3
0.577543	-1.69975	-0.83365	0.0516407	Lachnospira	243	56	4	CKM3
1.84303	0.3152	1.0288	0.250786	Subdoligranulum	22	2	4	CKM3
0	0.73569	0.926684	0.0330662	Barnesiella	35	77	4	CKM3
-0.447303	-1.87567	-1.58109	0.11845	Parasutterella	273	15	4	CKM3
0	0	-0.232508	0.055386	uncultured	229	51	4	CKM3
1.71059	0.557259	1.34406	0.0441139	Collinsella	14.5	63	4	CKM3
1.001	1.001	1.001	0.0593385	CAG-352	28.5	46	4	CKM3
-1.001	0.167069	-0.0727273	0.0549458	Lachnospiraceae_NK4A136_group	222	52	4	CKM3
-0.287207	1.12868	0.589689	0.111143	Christensenellaceae_R-7_group	46	19	4	CKM3
1.34406	1.98163	2.20304	0.0565893	[Ruminococcus]_gnavus_group	4	47	4	CKM3
1.001	1.0505	1.29951	0.0312543	Muribaculaceae	16	79	4	CKM3
0	1.001	1.001	0.0243439	Romboutsia	28.5	93	4	CKM3
0	0.525371	0.0940729	0.0250971	Anaerostipes	59	90	4	CKM3
-1.001	-0.564441	-0.930025	0.108432	Coprococcus	246	21	4	CKM3
-1.18488	0.640447	-0.234092	0.0540512	Streptococcus	230	53	4	CKM3
-1.26694	0.977119	0.228169	0.0536616	UBA1819	54	54	4	CKM3
-1.26694	-0.815406	-1.29628	0.0952441	Paraprevotella	266	26	4	CKM3
-1.001	-1.72702	-1.94725	0.0847302	Dorea	280	31	4	CKM3
0.471186	0.685757	0.808927	0.144958	[Eubacterium]_hallii_group	39	9	4	CKM3
-1.11828	0.948879	0.491393	0.0451861	Clostridia_UCG-014	48	62	4	CKM3
-1.001	0.762937	-0.0590055	0.0332768	Monoglobus	220	75	4	CKM3
-1.001	-1.74456	-1.5432	0.0453168	[Eubacterium]_ventriosum_group	272	61	4	CKM3
1.41705	1.27662	1.373	0.0489503	Bilophila	12	58	4	CKM3
1.50078	0.690198	1.15881	0.168348	UCG-005	21	6	4	CKM3
1.001	0	1.001	0.0554165	Desulfovibrio	28.5	50	4	CKM3
-1.001	-1.001	-1.001	0.0112135	[Eubacterium]_ruminantium_group	256.5	127	4	CKM3
1.001	1.001	1.001	0.00679298	Citrobacter	28.5	145	4	CKM3
-1.26694	-1.65958	-1.59499	0.0235521	Haemophilus	274	95	4	CKM3
1.001	0	1.001	0.0200763	Fusicatenibacter	28.5	102	4	CKM3
0	1.001	1.001	0.0187775	[Eubacterium]_eligens_group	28.5	107	4	CKM3
0.632709	-0.209268	-0.0666926	0.105491	Oscillibacter	221	22	4	CKM3
-0.632709	-1.001	-0.727992	0.023533	Fusobacterium	240	96	4	CKM3
0	0.343038	0.447303	0.0170949	Erysipelotrichaceae_UCG-003	50	110	4	CKM3
-1.38943	1.001	-0.548552	0.0663063	[Eubacterium]_siraeum_group	237	41	4	CKM3
-2.02634	-2.39494	-2.3825	0.0484445	Clostridium_sensu_stricto_1	281	59	4	CKM3
2.07168	-0.165734	1.35698	0.257071	Incertae_Sedis	13	1	4	CKM3
-0.315295	-1.22187	-0.930206	0.0696363	Alloprevotella	247	39	4	CKM3
-1.001	-1.001	-1.41121	0.0333654	Lactobacillus	268	74	4	CKM3
0	0.128039	-0.108467	0.101344	Lachnospiraceae_UCG-010	226.5	24	4	CKM3
-1.26694	-1.72005	-1.91126	0.0606648	Butyricicoccus	279	42	4	CKM3
0	-1.001	-0.525371	0.036554	Flavonifractor	234	69	4	CKM3
1.001	-0.213751	-0.0400001	0.0229008	Sutterella	219	98	4	CKM3
2.62245	1.48885	2.33514	0.144912	NK4A214_group	1	10	4	CKM3
-1.38943	-1.34406	-1.47709	0.0309263	Colidextribacter	271	82	4	CKM3
0	1.001	1.001	0.0214516	Odoribacter	28.5	99	4	CKM3
0	0	0	0.00888158	Eisenbergiella	139	139	4	CKM3
-1.34406	-0.108467	-1.001	0.0231069	Intestinibacter	256.5	97	4	CKM3
-1.71059	1.70121	0.466186	0.0718188	Staphylococcus	49	38	4	CKM3
0	-1.001	-0.548419	0.00893333	Hungatella	236	138	4	CKM3
0	0	0	0.00388235	Butyricimonas	139	156	4	CKM3
0.905275	0.636871	0.805303	0.11561	Lachnospiraceae_UCG-004	40	16	4	CKM3
1.46467	0.647268	1.20724	0.0600016	Comamonas	19	44	4	CKM3
-0.277371	0.686317	0.187069	0.0596357	Family_XIII_AD3011_group	56	45	4	CKM3
0.853424	-0.557259	-7.49362e-17	0.0923107	Lachnospiraceae_ND3007_group	218	28	4	CKM3
-1.001	0.447303	0.175417	0.0140038	UCG-003	57	114	4	CKM3
1.001	-1.001	-0.175417	0.0254007	Eggerthella	228	87	4	CKM3
-1.001	-1.001	-1.001	0.0128625	Turicibacter	256.5	123	4	CKM3
0	1.40275	1.38943	0.043963	[Clostridium]_innocuum_group	11	65	4	CKM3
2.0859	2.22407	2.32698	0.0778816	Intestinimonas	2	35	4	CKM3
0	0	0	0.00355556	Morganella	139	159	4	CKM3
1.41286	-0.677472	-0.084925	0.0857129	Vibrio	224	30	4	CKM3
-1.001	-0.709656	-0.788144	0.0460804	Pelomonas	242	60	4	CKM3
0	0	0	0.0035	Prevotellaceae_NK3B31_group	139	161	4	CKM3
0	0	0	0.0192987	CAG-56	139	104	4	CKM3
-1.001	-0.156178	-0.696211	0.0305375	Lachnospiraceae_UCG-001	239	83	4	CKM3
-0.187141	-0.215394	-0.088777	0.112434	Tyzzerella	225	17	4	CKM3
0	0.838945	1.28282	0.144013	Plesiomonas	17	11	4	CKM3
0	0	0	0.0121558	Coprobacter	139	124	4	CKM3
-1.001	-1.001	-1.001	0.0133571	Terrisporobacter	256.5	117	4	CKM3
-0.447303	1.41705	0.788144	0.0337191	Prevotellaceae_UCG-001	42	73	4	CKM3
-1.001	0	-1.001	0.0117143	[Ruminococcus]_gauvreauii_group	256.5	125	4	CKM3
2.63081	1.45833	2.26038	0.15015	Actinomyces	3	8	4	CKM3
0	0	0	0.00274286	Acinetobacter	139	170	4	CKM3
0.447303	-1.001	-0.447303	0.0136667	Allisonella	232	116	4	CKM3
0	1.001	1.001	0.0146115	[Eubacterium]_xylanophilum_group	28.5	112	4	CKM3
0.378018	1.38943	0.640447	0.0358379	Rikenellaceae_RC9_gut_group	45	70	4	CKM3
0.426479	1.001	0.817041	0.0440293	Adlercreutzia	38	64	4	CKM3
0	-1.29608	-1.01997	0.0878722	Holdemania	265	29	4	CKM3
-0.853424	0.507804	0.0660821	0.0264689	Lachnospiraceae_FCS020_group	60	86	4	CKM3
0.128039	1.001	0.660846	0.11168	UCG-010	44	18	4	CKM3
1.57532	1.48771	1.85057	0.103695	Anaerotruncus	6	23	4	CKM3
-1.001	0.232508	-0.372156	0.0555098	Clostridia_vadinBB60_group	231	48	4	CKM3
0.132456	1.83798	1.21134	0.125329	Rodentibacter	18	14	4	CKM3
0	0	0	0	Acetobacter	139	229.5	4	CKM3
1.41705	1.001	1.71822	0.0184159	Weissella	7	108	4	CKM3
0	0	0	0	Enterococcus	139	229.5	4	CKM3
0	-1.001	-1.001	0.0129692	Corynebacterium	256.5	120	4	CKM3
-1.001	-1.001	-1.001	0.0173275	Erysipelatoclostridium	256.5	109	4	CKM3
0	0	0	0.00738889	Eubacterium	139	142	4	CKM3
0	0	0	0.00266667	GCA-900066575	139	171	4	CKM3
-1.001	-1.001	-1.41705	0.011381	[Eubacterium]_fissicatena_group	270	126	4	CKM3
-1.41705	-1.30207	-1.37022	0.0151155	Family_XIII_UCG-001	267	111	4	CKM3
1.34406	0.200008	0.851006	0.0271769	Phascolarctobacterium	37	84	4	CKM3
-1.001	-1.41705	-1.73367	0.0824066	Proteus	277.5	32	4	CKM3
0	0	0	0.002	Negativibacillus	139	175	4	CKM3
0	1.001	1.001	0.00772525	Atopobium	28.5	141	4	CKM3
0	0	0	0.0100649	Enorma	139	132	4	CKM3
0	0	0	0	Rhodopseudomonas	139	229.5	4	CKM3
0	0	0	0.0397858	RF39	139	67	4	CKM3
0	0	0	0.0128816	Megasphaera	139	122	4	CKM3
0	0	0	0	Sphingobium	139	229.5	4	CKM3
0.179611	-0.465791	-0.0729516	0.0935862	Campylobacter	223	27	4	CKM3
0	0	0	0.0107667	Dielma	139	128	4	CKM3
0	0	0	0	Empedobacter	139	229.5	4	CKM3
0	0	0	0.0097	Coprobacillus	139	134	4	CKM3
0	-1.001	-1.001	0.0131032	Epulopiscium	256.5	118	4	CKM3
0	0	0	0.00373333	Sphingobacterium	139	157	4	CKM3
0	0	0	0.00257143	Holdemanella	139	172	4	CKM3
-1.001	0	-1.001	0.0201964	Oxalobacter	256.5	101	4	CKM3
0	0	0	0.00485449	Acidovorax	139	154	4	CKM3
0	0	0	0.00288235	Thauera	139	168	4	CKM3
1.38943	1.001	1.34406	0.0309394	Candidatus_Soleaferrea	14.5	81	4	CKM3
0	0	0	0.0236532	Akkermansia	139	94	4	CKM3
1.001	1.001	1.001	0.0253074	Faecalitalea	28.5	88	4	CKM3
-1.001	1.001	0.200008	0.00978538	Marvinbryantia	55	133	4	CKM3
-1.001	0	-1.001	0.0200464	Porphyromonas	256.5	103	4	CKM3
-1.001	0	-1.001	0.0103656	Catenibacterium	256.5	131	4	CKM3
0	0	0	0.0344526	[Eubacterium]_nodatum_group	139	72	4	CKM3
0	0	0	0.00653333	Gordonibacter	139	147	4	CKM3
0	0	0	0	Nesterenkonia	139	229.5	4	CKM3
0	0	0	0	Dubosiella	139	229.5	4	CKM3
0	0	0	0.0213697	Hydrogenoanaerobacterium	139	100	4	CKM3
0	0	0	0	Neisseria	139	229.5	4	CKM3
-1.001	0	-1.001	0.0107292	Christensenella	256.5	129	4	CKM3
0	0	0	0	Thiobacillus	139	229.5	4	CKM3
0	0	0	0	Donghicola	139	229.5	4	CKM3
0	0	0	0	Solobacterium	139	229.5	4	CKM3
0	0	0	0	Faecalibaculum	139	229.5	4	CKM3
0	0	0	0	UCG-008	139	229.5	4	CKM3
0	0	0	0	Aquabacterium	139	229.5	4	CKM3
0	0	0	0	Halomonas	139	229.5	4	CKM3
0	0	0	0	Granulicatella	139	229.5	4	CKM3
-1.38943	0	-0.859699	0.0191711	Catabacter	244	105	4	CKM3
0	0	0	0	Sellimonas	139	229.5	4	CKM3
1.4139	-0.0293829	0.754905	0.0761377	Acetanaerobacterium	43	37	4	CKM3
0	0	0	0	Faecalicoccus	139	229.5	4	CKM3
0	0	0	0	Oribacterium	139	229.5	4	CKM3
0	0	0	0	Izemoplasmatales	139	229.5	4	CKM3
0	0	0	0	Kosakonia	139	229.5	4	CKM3
1.001	-1.001	-0.108467	0.0310439	Helicobacter	226.5	80	4	CKM3
0	0	0	0.002	Arenimonas	139	175	4	CKM3
0	0	0	0	Oscillospira	139	229.5	4	CKM3
1.001	0	1.001	0.0065303	Veillonella	28.5	148	4	CKM3
0	0	0	0	Lachnoanaerobaculum	139	229.5	4	CKM3
0	-1.001	-1.001	0.0024	Mogibacterium	256.5	173	4	CKM3
-1.001	-1.001	-1.41286	0.0252816	GCA-900066755	269	89	4	CKM3
0	0	0	0.00366667	Senegalimassilia	139	158	4	CKM3
0	0	0	0	Mailhella	139	229.5	4	CKM3
1.41705	1.40835	1.59222	0.0404006	DTU089	8	66	4	CKM3
0	0	0	0.033235	UCG-009	139	76	4	CKM3
0	0	0	0	Photobacterium	139	229.5	4	CKM3
0	0	0	0	[Eubacterium]_brachy_group	139	229.5	4	CKM3
0	0	0	0	Sulfitobacter	139	229.5	4	CKM3
0	0	0	0	Filifactor	139	229.5	4	CKM3
0	-1.001	-1.001	0.026618	Muribaculum	256.5	85	4	CKM3
0	0	0	0	Salmonella	139	229.5	4	CKM3
0	0	0	0	Roseobacter_clade_CHAB-I-5_lineage	139	229.5	4	CKM3
0	0	0	0	Candidatus_Stoquefichus	139	229.5	4	CKM3
0	0	0	0	Brevundimonas	139	229.5	4	CKM3
0	0	0	0.00494545	[Clostridium]_methylpentosum_group	139	152	4	CKM3
0	0	0	0	Slackia	139	229.5	4	CKM3
0	0	0	0	Lactococcus	139	229.5	4	CKM3
0	0	0	0	Stappiaceae	139	229.5	4	CKM3
0	0	0	0	Flavobacterium	139	229.5	4	CKM3
0	0	0	0	Shuttleworthia	139	229.5	4	CKM3
0	0	0	0	Succinivibrio	139	229.5	4	CKM3
-1.001	0	-1.001	0.0243871	Paludicola	256.5	92	4	CKM3
0	0	0	0.00573333	Harryflintia	139	149	4	CKM3
0	0	0	0	Alicycliphilus	139	229.5	4	CKM3
0	0	0	0	Erythrobacter	139	229.5	4	CKM3
0	0	0	0	Phocea	139	229.5	4	CKM3
0	0	0	0.00333333	Mucispirillum	139	163.5	4	CKM3
0	0	0	0.0092101	Olsenella	139	137	4	CKM3
0	0	0	0	Frisingicoccus	139	229.5	4	CKM3
0	0	0	0	Tuzzerella	139	229.5	4	CKM3
0	0	0	0.0144987	Gemella	139	113	4	CKM3
0	0	0	0	Pseudorhodobacter	139	229.5	4	CKM3
0	0	0	0.003	Parapusillimonas	139	166.5	4	CKM3
0	0	0	0	Allobaculum	139	229.5	4	CKM3
0	0	0	0.0128831	Peptococcus	139	121	4	CKM3
1.001	1.001	1.001	0.00942222	Rothia	28.5	135	4	CKM3
0	0	0	0	Pedobacter	139	229.5	4	CKM3
0	0	0	0	Paracoccus	139	229.5	4	CKM3
0	0	0	0	Scardovia	139	229.5	4	CKM3
0	0	0	0.0139074	Defluviitaleaceae_UCG-011	139	115	4	CKM3
0	0	0	0	Moraxella	139	229.5	4	CKM3
0	0	0	0	Kurthia	139	229.5	4	CKM3
0	0	0	0	Raoultibacter	139	229.5	4	CKM3
0	0	0	0.00333333	Ottowia	139	163.5	4	CKM3
0	0	0	0	Simplicispira	139	229.5	4	CKM3
0	0	0	0.00571429	Actinobacillus	139	150.5	4	CKM3
0	0	0	0	CHKCI002	139	229.5	4	CKM3
0	0	0	0	Chryseobacterium	139	229.5	4	CKM3
0	0	0	0	Ruminiclostridium	139	229.5	4	CKM3
0	0	0	0	Subgroup_7	139	229.5	4	CKM3
0	0	0	0	Anaerofustis	139	229.5	4	CKM3
0	0	0	0	Devosia	139	229.5	4	CKM3
-1.001	-1.001	-1.001	0.00719328	Rikenella	256.5	143	4	CKM3
0	0	0	0	Stenotrophomonas	139	229.5	4	CKM3
0	0	0	0	Peptostreptococcus	139	229.5	4	CKM3
0	0	0	0	Mitsuokella	139	229.5	4	CKM3
0	0	0	0	Ellin6067	139	229.5	4	CKM3
0	0	0	0	Moryella	139	229.5	4	CKM3
0	0	0	0	Anaerostignum	139	229.5	4	CKM3
0	0	0	0	Sphingopyxis	139	229.5	4	CKM3
0	0	0	0.003	Flavisolibacter	139	166.5	4	CKM3
0	0	0	0	Megamonas	139	229.5	4	CKM3
0	0	0	0	Raoultella	139	229.5	4	CKM3
0	0	0	0.00321905	Arcobacter	139	165	4	CKM3
0	0	0	0	Sarcina	139	229.5	4	CKM3
0	0	0	0	Serratia	139	229.5	4	CKM3
0	0	0	0	Kluyvera	139	229.5	4	CKM3
0	0	0	0	Anaerofilum	139	229.5	4	CKM3
0	0	0	0	Cloacibacillus	139	229.5	4	CKM3
0	0	0	0.0130357	Ralstonia	139	119	4	CKM3
0	0	0	0.0035	Sneathia	139	161	4	CKM3
0	0	0	0.0035	Methylophaga	139	161	4	CKM3
-1.38943	-0.128039	-0.905275	0.0367146	Ezakiella	245	68	4	CKM3
0	0	0	0	Papillibacter	139	229.5	4	CKM3
0	0	0	0.00485449	Gemmobacter	139	154	4	CKM3
0	0	0	0.00694519	Facklamia	139	144	4	CKM3
0	0	0	0.002	Acidaminococcus	139	175	4	CKM3
0	0	0	0	Leisingera	139	229.5	4	CKM3
0	0	0	0.0247138	JGI_0000069-P22	139	91	4	CKM3
0	0	0	0	Prevotellaceae_UCG-003	139	229.5	4	CKM3
0	0	0	0	SC-I-84	139	229.5	4	CKM3
0	0	0	0.00883942	Candidatus_Paracaedibacter	139	140	4	CKM3
0	0	0	0	Gardnerella	139	229.5	4	CKM3
0	0	0	0.0187797	Prevotellaceae_Ga6A1_group	139	106	4	CKM3
0	0	0	0	Thalassobius	139	229.5	4	CKM3
0	0	0	0	Fournierella	139	229.5	4	CKM3
0	0	0	0	Erysipelotrichaceae_UCG-006	139	229.5	4	CKM3
0	0	0	0	Thermomonas	139	229.5	4	CKM3
0	0	0	0.00571429	Alcaligenes	139	150.5	4	CKM3
0	0	0	0	Aerococcus	139	229.5	4	CKM3
0	0	0	0.00281667	Tissierella	139	169	4	CKM3
0	0	0	0	Sphingomonas	139	229.5	4	CKM3
0	0	0	0	Psychrobacter	139	229.5	4	CKM3
0	0	0	0	Acetatifactor	139	229.5	4	CKM3
0	0	0	0	Sericytochromatia	139	229.5	4	CKM3
0	0	0	0.000666667	Luteimonas	139	177	4	CKM3
0	0	0	0	Clade_III	139	229.5	4	CKM3
0	0	0	0	Zoogloea	139	229.5	4	CKM3
0	0	0	0	Enterorhabdus	139	229.5	4	CKM3
0	0	0	0	DNF00809	139	229.5	4	CKM3
0	0	0	0	A2	139	229.5	4	CKM3
0	0	0	0	ASF356	139	229.5	4	CKM3
0	0	0	0	Parvimonas	139	229.5	4	CKM3
0	0	0	0	Bdellovibrio	139	229.5	4	CKM3
0	0	0	0	Roseovarius	139	229.5	4	CKM3
0	0	0	0	Pseudomonas	139	229.5	4	CKM3
0	0	0	0	Lautropia	139	229.5	4	CKM3
0	0	0	0	Allorhizobium-Neorhizobium-Pararhizobium-Rhizobium	139	229.5	4	CKM3
0	0	0	0.00485449	Prauserella	139	154	4	CKM3
0	0	0	0.0067619	Mobiluncus	139	146	4	CKM3
0	0	0	0	Cryptobacterium	139	229.5	4	CKM3
0	0	0	0	Treponema	139	229.5	4	CKM3
0	0	0	0	Rs-E47_termite_group	139	229.5	4	CKM3
0	0	0	0.00933333	Mycoplasma	139	136	4	CKM3
0	0	0	0	Leptotrichia	139	229.5	4	CKM3
0	0	0	0	F0332	139	229.5	4	CKM3
0	0	0	0	Murdochiella	139	229.5	4	CKM3
1.67132	1.3704	1.63522	0.149424	Bacteroides	7	8	5	CKM4
1.34406	1.26676	1.28633	0.183731	Escherichia-Shigella	16	3	5	CKM4
-1.001	0	-0.606314	0.0315281	Faecalibacterium	239	80	5	CKM4
-0.262631	-1.2355	-0.655539	0.077059	Other	240	30	5	CKM4
-1.26694	-0.632709	-0.809139	0.0652879	Prevotella	245	37	5	CKM4
1.09239	-0.215318	0.272014	0.0800049	Dialister	39	26	5	CKM4
1.63179	0.80932	1.48434	0.184606	Bifidobacterium	8	2	5	CKM4
-0.11868	-0.556847	-0.773099	0.155874	Parabacteroides	243	6	5	CKM4
0	-0.9061	-1.00605	0.0428769	Blautia	263	62	5	CKM4
-0.784948	0.200579	-0.251897	0.0872349	[Eubacterium]_coprostanoligenes_group	230	23	5	CKM4
1.57532	1.972	2.36661	0.0796557	Klebsiella	5	27	5	CKM4
0	0.420664	0.532398	0.0496558	Agathobacter	33	51	5	CKM4
-1.001	0	-0.38137	0.0141912	Lachnoclostridium	233	107	5	CKM4
-1.34406	1.08734	0.0326959	0.0748302	Roseburia	49	31	5	CKM4
1.001	0.292795	0.501218	0.117172	Alistipes	34	13	5	CKM4
0	0.392293	0.421995	0.0502176	Ruminococcus	36	50	5	CKM4
1.14859	0.753175	1.09212	0.133312	UCG-002	17	10	5	CKM4
0.577543	1.47977	1.45137	0.0675111	[Ruminococcus]_torques_group	9	34	5	CKM4
-1.73727	-0.0767569	-0.683338	0.0624298	Enterobacter	241	39	5	CKM4
-0.817041	0.778592	0.108244	0.0665214	Lachnospira	46	36	5	CKM4
-1.84453	0.64871	-0.0235011	0.120209	Subdoligranulum	223	11	5	CKM4
-1.001	1.41121	0.628788	0.0310651	Barnesiella	32	82	5	CKM4
1.001	1.41705	1.3954	0.153844	Parasutterella	14	7	5	CKM4
0	-1.001	-1.001	0.0534196	uncultured	257	46	5	CKM4
-1.001	-2.17312	-2.40142	0.0525596	Collinsella	280	47	5	CKM4
0	1.34406	1.34406	0.0114394	CAG-352	15	120	5	CKM4
0.577543	-0.650169	-0.411775	0.042943	Lachnospiraceae_NK4A136_group	234	61	5	CKM4
0	1.38943	1.39769	0.0895584	Christensenellaceae_R-7_group	12	19	5	CKM4
0	0.121718	0.220874	0.0255234	[Ruminococcus]_gnavus_group	42	90	5	CKM4
-1.89661	-0.830007	-1.71576	0.0480827	Muribaculaceae	275	54	5	CKM4
-0.855812	-1.13566	-0.919803	0.0574813	Romboutsia	250	43	5	CKM4
-1.41705	-1.99974	-2.18186	0.0592303	Anaerostipes	279	41	5	CKM4
0.447303	0.878573	0.442278	0.0464721	Coprococcus	35	58	5	CKM4
-1.001	-1.30993	-1.57112	0.0417638	Streptococcus	272	64	5	CKM4
-1.89661	-0.787981	-1.36693	0.0893182	UBA1819	267.5	21	5	CKM4
-1.001	0.108467	-0.526298	0.0118223	Paraprevotella	236	115	5	CKM4
0	-1.37458	-1.36693	0.0743635	Dorea	267.5	33	5	CKM4
-1.97158	-1.41426	-1.94902	0.0988885	[Eubacterium]_hallii_group	277	15	5	CKM4
-1.001	-0.165668	-0.435969	0.0354593	Clostridia_UCG-014	235	71	5	CKM4
0	1.58698	1.4239	0.0429712	Monoglobus	10	60	5	CKM4
0	0	-0.277371	0.0167893	[Eubacterium]_ventriosum_group	232	103	5	CKM4
0	-1.38943	-1.41286	0.0342667	Bilophila	270	75	5	CKM4
1.57532	2.61449	2.70597	0.0969411	UCG-005	2	16	5	CKM4
0	0.200008	0.0830461	0.0357418	Desulfovibrio	47	70	5	CKM4
-1.001	-1.38062	-1.26694	0.0122885	[Eubacterium]_ruminantium_group	265	112	5	CKM4
0	0	0	0	Citrobacter	136.5	231	5	CKM4
-1.001	1.001	-0.200008	0.0127381	Haemophilus	227	111	5	CKM4
0	-0.0314192	-0.215955	0.037504	Fusicatenibacter	228	67	5	CKM4
-1.001	-1.001	-1.001	0.00928421	[Eubacterium]_eligens_group	257	126	5	CKM4
1.26694	0.18232	0.735251	0.0893782	Oscillibacter	27	20	5	CKM4
-1.001	-0.806977	-0.905713	0.0237534	Fusobacterium	249	93	5	CKM4
-1.001	0.946948	0.247657	0.0792814	Erysipelotrichaceae_UCG-003	40	28	5	CKM4
-1.001	-1.001	-1.001	0.007	[Eubacterium]_siraeum_group	257	138	5	CKM4
1.001	0.0739225	0.304632	0.0521092	Clostridium_sensu_stricto_1	38	49	5	CKM4
2.03857	2.89136	2.7071	0.220992	Incertae_Sedis	1	1	5	CKM4
0.600216	-0.367597	-0.533941	0.181001	Alloprevotella	237	4	5	CKM4
-1.63737	-1.41705	-1.94229	0.0401355	Lactobacillus	276	65	5	CKM4
1.89661	-0.218592	0.661873	0.105244	Lachnospiraceae_UCG-010	30	14	5	CKM4
-0.577543	0.352688	-0.255948	0.0544102	Butyricicoccus	231	44	5	CKM4
-0.426479	-2.42837	-1.96928	0.0873682	Flavonifractor	278	22	5	CKM4
0	1.001	1.001	0.0077619	Sutterella	21.5	132	5	CKM4
-1.001	-0.0596552	-0.220874	0.0665275	NK4A214_group	229	35	5	CKM4
0	0	0	0.0195846	Colidextribacter	136.5	97	5	CKM4
0.277371	0.132078	0.140687	0.0341022	Odoribacter	45	76	5	CKM4
0	-1.001	-1.001	0.0115333	Eisenbergiella	257	119	5	CKM4
0.577543	1.87823	1.78849	0.0350104	Intestinibacter	6	72	5	CKM4
2.21768	1.68657	2.55446	0.161353	Staphylococcus	3	5	5	CKM4
0	0	0	0.0177512	Hungatella	136.5	99	5	CKM4
0	0	0	0.0257992	Butyricimonas	136.5	88	5	CKM4
-1.001	-0.624568	-0.814428	0.0418767	Lachnospiraceae_UCG-004	246	63	5	CKM4
-1.001	-0.507804	-0.967138	0.0842841	Comamonas	251	24	5	CKM4
1.41705	0.680188	0.971226	0.0202687	Family_XIII_AD3011_group	26	96	5	CKM4
0	1.001	1.001	0.0176728	Lachnospiraceae_ND3007_group	21.5	100	5	CKM4
-0.277371	0.835692	0.680984	0.027326	UCG-003	28	86	5	CKM4
0	-1.22241	-1.30917	0.0294603	Eggerthella	266	83	5	CKM4
-1.51099	-1.001	-1.61912	0.0611086	Turicibacter	273	40	5	CKM4
1.001	0.200008	0.680188	0.0382578	[Clostridium]_innocuum_group	29	66	5	CKM4
1.001	1.001	1.001	0.0931386	Intestinimonas	21.5	18	5	CKM4
0	0	0	0.0035	Morganella	136.5	159.5	5	CKM4
-1.001	0	-1.001	0.0359859	Vibrio	257	69	5	CKM4
0.929278	1.47339	1.39657	0.0935235	Pelomonas	13	17	5	CKM4
0	0	0	0.00338012	Prevotellaceae_NK3B31_group	136.5	162.5	5	CKM4
-1.85021	0.125769	-1.0661	0.0311172	CAG-56	264	81	5	CKM4
1.001	1.001	1.41286	0.0471235	Lachnospiraceae_UCG-001	11	56	5	CKM4
-1.001	0.43218	-0.101769	0.0485707	Tyzzerella	226	53	5	CKM4
-1.63737	-2.4465	-2.71216	0.145085	Plesiomonas	281	9	5	CKM4
0	1.001	1.001	0.0260667	Coprobacter	21.5	87	5	CKM4
0	0	0	0.0136878	Terrisporobacter	136.5	109	5	CKM4
-0.707461	-0.629057	-0.773108	0.120193	Prevotellaceae_UCG-001	244	12	5	CKM4
0	0	0	0.00603333	[Ruminococcus]_gauvreauii_group	136.5	146	5	CKM4
1.61007	1.97705	2.36788	0.0744696	Actinomyces	4	32	5	CKM4
0	0	0	0	Acinetobacter	136.5	231	5	CKM4
-1.001	-0.128039	-0.853424	0.0108707	Allisonella	247	121	5	CKM4
0	0	0	0.00709641	[Eubacterium]_xylanophilum_group	136.5	137	5	CKM4
-1.001	0.397422	8.94077e-17	0.0282018	Rikenellaceae_RC9_gut_group	51	84	5	CKM4
-1.41705	1.11204	0.182874	0.0525078	Adlercreutzia	44	48	5	CKM4
-1.23814	-0.53708	-0.901911	0.0827524	Holdemania	248	25	5	CKM4
0	0.350384	0.217776	0.0345821	Lachnospiraceae_FCS020_group	43	73	5	CKM4
0	0	0	0.0173778	UCG-010	136.5	101	5	CKM4
-0.206293	0.522375	-0.0390637	0.0539366	Anaerotruncus	224	45	5	CKM4
-1.001	1.26694	1.001	0.0624558	Clostridia_vadinBB60_group	21.5	38	5	CKM4
-0.853424	0.412463	-0.00807161	0.0450933	Rodentibacter	222	59	5	CKM4
0	0	0	0	Acetobacter	136.5	231	5	CKM4
0	-0.636621	-0.54948	0.0253821	Weissella	238	91	5	CKM4
0	0.277371	0.0743298	0.00975556	Enterococcus	48	123	5	CKM4
0	-1.001	-1.001	0.0118012	Corynebacterium	257	116	5	CKM4
0	0	0	0.006	Erysipelatoclostridium	136.5	147	5	CKM4
0	0	0	0.00266667	Eubacterium	136.5	173.5	5	CKM4
0	0	0	0.0256345	GCA-900066575	136.5	89	5	CKM4
0	-0.372156	-0.0940729	0.0117333	[Eubacterium]_fissicatena_group	225	117	5	CKM4
0	1.001	1.001	0.0122496	Family_XIII_UCG-001	21.5	113	5	CKM4
-1.001	-1.88012	-1.70876	0.0336602	Phascolarctobacterium	274	78	5	CKM4
0	-1.40835	-1.4139	0.0586244	Proteus	271	42	5	CKM4
0	0	0	0	Negativibacillus	136.5	231	5	CKM4
0	0	0	0.0036	Atopobium	136.5	158	5	CKM4
0	0	0	0.003	Enorma	136.5	168	5	CKM4
0	0	0	0	Rhodopseudomonas	136.5	231	5	CKM4
0	0	0	0.033775	RF39	136.5	77	5	CKM4
0	0	0	0.00342857	Megasphaera	136.5	161	5	CKM4
0	0	0	0.0152138	Sphingobium	136.5	104	5	CKM4
0	-0.0698434	0.0168335	0.0476578	Campylobacter	50	55	5	CKM4
0	0	0	0.0032	Dielma	136.5	165	5	CKM4
0	0	0	0	Empedobacter	136.5	231	5	CKM4
0	0	0	0	Coprobacillus	136.5	231	5	CKM4
-1.001	-1.41705	-1.37022	0.0193292	Epulopiscium	269	98	5	CKM4
0	0	0	0.00299415	Sphingobacterium	136.5	171	5	CKM4
0	0	0	0.003	Holdemanella	136.5	168	5	CKM4
0	-1.001	-1.001	0.0146958	Oxalobacter	257	105	5	CKM4
0	0	0	0.00485449	Acidovorax	136.5	155	5	CKM4
0	0	0	0	Thauera	136.5	231	5	CKM4
0	0	0	0.00338012	Candidatus_Soleaferrea	136.5	162.5	5	CKM4
0	0	0	0.0210535	Akkermansia	136.5	94	5	CKM4
0	1.001	1.001	0.00666667	Faecalitalea	21.5	141	5	CKM4
0	0	0	0.00733333	Marvinbryantia	136.5	134	5	CKM4
0	0.246105	0.24255	0.0345282	Porphyromonas	41	74	5	CKM4
0	0	0	0.00366667	Catenibacterium	136.5	156	5	CKM4
0	0	0	0.0275939	[Eubacterium]_nodatum_group	136.5	85	5	CKM4
0	0	0	0.003	Gordonibacter	136.5	168	5	CKM4
0	0	0	0	Nesterenkonia	136.5	231	5	CKM4
0	0	0	0.00257143	Dubosiella	136.5	175	5	CKM4
0	0	0	0.00921652	Hydrogenoanaerobacterium	136.5	127	5	CKM4
0	0	0	0.00363636	Neisseria	136.5	157	5	CKM4
-1.001	-1.001	-1.001	0.00566082	Christensenella	257	148	5	CKM4
0	0	0	0	Thiobacillus	136.5	231	5	CKM4
0	0	0	0	Donghicola	136.5	231	5	CKM4
0	0	0	0.00636364	Solobacterium	136.5	144	5	CKM4
0	0	0	0	Faecalibaculum	136.5	231	5	CKM4
0	0	0	0	UCG-008	136.5	231	5	CKM4
0	0	0	0	Aquabacterium	136.5	231	5	CKM4
0	0	0	0	Halomonas	136.5	231	5	CKM4
0	0	0	0	Granulicatella	136.5	231	5	CKM4
0	0	0	0.00786667	Catabacter	136.5	130	5	CKM4
0	0	0	0	Sellimonas	136.5	231	5	CKM4
1.41705	-0.640447	0.384672	0.0330482	Acetanaerobacterium	37	79	5	CKM4
0	0	0	0	Faecalicoccus	136.5	231	5	CKM4
0	0	0	0	Oribacterium	136.5	231	5	CKM4
0	0	0	0	Izemoplasmatales	136.5	231	5	CKM4
0	0	0	0	Kosakonia	136.5	231	5	CKM4
1.001	-1.41705	-0.727992	0.0468497	Helicobacter	242	57	5	CKM4
0	0	0	0.0144617	Arenimonas	136.5	106	5	CKM4
0	0	0	0	Oscillospira	136.5	231	5	CKM4
0	0	0	0.002	Veillonella	136.5	178.5	5	CKM4
0	0	0	0	Lachnoanaerobaculum	136.5	231	5	CKM4
0	0	0	0	Mogibacterium	136.5	231	5	CKM4
0	0	0	0	GCA-900066755	136.5	231	5	CKM4
0	0	0	0	Senegalimassilia	136.5	231	5	CKM4
0	0	0	0.0035	Mailhella	136.5	159.5	5	CKM4
0	1.001	1.001	0.0781609	DTU089	21.5	29	5	CKM4
0	0	0	0.0140363	UCG-009	136.5	108	5	CKM4
0	0	0	0	Photobacterium	136.5	231	5	CKM4
0	0	0	0.002	[Eubacterium]_brachy_group	136.5	178.5	5	CKM4
0	0	0	0	Sulfitobacter	136.5	231	5	CKM4
0	0	0	0	Filifactor	136.5	231	5	CKM4
-1.001	0.232508	-1.001	0.0240538	Muribaculum	257	92	5	CKM4
0	0	0	0	Salmonella	136.5	231	5	CKM4
0	0	0	0	Roseobacter_clade_CHAB-I-5_lineage	136.5	231	5	CKM4
0	0	0	0	Candidatus_Stoquefichus	136.5	231	5	CKM4
0	0	0	0	Brevundimonas	136.5	231	5	CKM4
0	0	0	0.00266667	[Clostridium]_methylpentosum_group	136.5	173.5	5	CKM4
0	0	0	0	Slackia	136.5	231	5	CKM4
0	0	0	0	Lactococcus	136.5	231	5	CKM4
0	0	0	0	Stappiaceae	136.5	231	5	CKM4
0	0	0	0	Flavobacterium	136.5	231	5	CKM4
0	0	0	0	Shuttleworthia	136.5	231	5	CKM4
0	0	0	0.00773684	Succinivibrio	136.5	133	5	CKM4
0	0	0	0.00973684	Paludicola	136.5	124	5	CKM4
0	0	0	0	Harryflintia	136.5	231	5	CKM4
0	0	0	0	Alicycliphilus	136.5	231	5	CKM4
0	0	0	0	Erythrobacter	136.5	231	5	CKM4
0	0	0	0	Phocea	136.5	231	5	CKM4
0	0	0	0	Mucispirillum	136.5	231	5	CKM4
0	-1.001	-1.001	0.0117237	Olsenella	257	118	5	CKM4
0	0	0	0	Frisingicoccus	136.5	231	5	CKM4
0	0	0	0	Tuzzerella	136.5	231	5	CKM4
0	0	0	0.0170083	Gemella	136.5	102	5	CKM4
0	0	0	0	Pseudorhodobacter	136.5	231	5	CKM4
0	0	0	0.0129958	Parapusillimonas	136.5	110	5	CKM4
0	0	0	0	Allobaculum	136.5	231	5	CKM4
0	0	0	0.0207829	Peptococcus	136.5	95	5	CKM4
0	0	0	0.00817778	Rothia	136.5	129	5	CKM4
0	0	0	0.00330882	Pedobacter	136.5	164	5	CKM4
0	0	0	0.0022924	Paracoccus	136.5	176	5	CKM4
0	0	0	0	Scardovia	136.5	231	5	CKM4
0	0	0	0.00856691	Defluviitaleaceae_UCG-011	136.5	128	5	CKM4
0	0	0	0	Moraxella	136.5	231	5	CKM4
0	0	0	0	Kurthia	136.5	231	5	CKM4
0	0	0	0.00948772	Raoultibacter	136.5	125	5	CKM4
0	0	0	0.00533333	Ottowia	136.5	154	5	CKM4
0	0	0	0	Simplicispira	136.5	231	5	CKM4
0	0	0	0	Actinobacillus	136.5	231	5	CKM4
0	0	0	0	CHKCI002	136.5	231	5	CKM4
0	0	0	0.00557276	Chryseobacterium	136.5	150	5	CKM4
0	0	0	0	Ruminiclostridium	136.5	231	5	CKM4
0	0	0	0	Subgroup_7	136.5	231	5	CKM4
0	0	0	0	Anaerofustis	136.5	231	5	CKM4
0	0	0	0	Devosia	136.5	231	5	CKM4
0	0	0	0.0078648	Rikenella	136.5	131	5	CKM4
0	0	0	0	Stenotrophomonas	136.5	231	5	CKM4
0	0	0	0	Peptostreptococcus	136.5	231	5	CKM4
0	0	0	0	Mitsuokella	136.5	231	5	CKM4
0	0	0	0	Ellin6067	136.5	231	5	CKM4
0	0	0	0	Moryella	136.5	231	5	CKM4
0	0	0	0.002	Anaerostignum	136.5	178.5	5	CKM4
0	0	0	0.00557276	Sphingopyxis	136.5	150	5	CKM4
0	0	0	0	Flavisolibacter	136.5	231	5	CKM4
0	0	0	0	Megamonas	136.5	231	5	CKM4
0	0	0	0	Raoultella	136.5	231	5	CKM4
0	0	0	0	Arcobacter	136.5	231	5	CKM4
0	0	0	0	Sarcina	136.5	231	5	CKM4
0	0	0	0	Serratia	136.5	231	5	CKM4
0	0	0	0	Kluyvera	136.5	231	5	CKM4
0	0	0	0	Anaerofilum	136.5	231	5	CKM4
0	0	0	0	Cloacibacillus	136.5	231	5	CKM4
0	0	0	0.0103464	Ralstonia	136.5	122	5	CKM4
0	0	0	0	Sneathia	136.5	231	5	CKM4
0	0	0	0.00284444	Methylophaga	136.5	172	5	CKM4
-1.001	-1.001	-1.001	0.0487243	Ezakiella	257	52	5	CKM4
0	0	0	0	Papillibacter	136.5	231	5	CKM4
0	0	0	0.00557276	Gemmobacter	136.5	150	5	CKM4
0	0	0	0.00713012	Facklamia	136.5	136	5	CKM4
0	0	0	0.003	Acidaminococcus	136.5	168	5	CKM4
0	0	0	0	Leisingera	136.5	231	5	CKM4
0.447303	1.001	0.656488	0.0368296	JGI_0000069-P22	31	68	5	CKM4
0	0	0	0	Prevotellaceae_UCG-003	136.5	231	5	CKM4
0	0	0	0	SC-I-84	136.5	231	5	CKM4
0	0	0	0.00689231	Candidatus_Paracaedibacter	136.5	139	5	CKM4
0	0	0	0.00555556	Gardnerella	136.5	152	5	CKM4
0	0	0	0.0120256	Prevotellaceae_Ga6A1_group	136.5	114	5	CKM4
0	0	0	0.002	Thalassobius	136.5	178.5	5	CKM4
0	0	0	0.00715789	Fournierella	136.5	135	5	CKM4
0	0	0	0	Erysipelotrichaceae_UCG-006	136.5	231	5	CKM4
0	0	0	0	Thermomonas	136.5	231	5	CKM4
0	0	0	0.003	Alcaligenes	136.5	168	5	CKM4
0	0	0	0	Aerococcus	136.5	231	5	CKM4
0	0	0	0	Tissierella	136.5	231	5	CKM4
0	0	0	0	Sphingomonas	136.5	231	5	CKM4
0	0	0	0	Psychrobacter	136.5	231	5	CKM4
0	0	0	0	Acetatifactor	136.5	231	5	CKM4
0	0	0	0.00666082	Sericytochromatia	136.5	142	5	CKM4
0	0	0	0	Luteimonas	136.5	231	5	CKM4
0	0	0	0	Clade_III	136.5	231	5	CKM4
0	0	0	0	Zoogloea	136.5	231	5	CKM4
0	0	0	0	Enterorhabdus	136.5	231	5	CKM4
0	0	0	0	DNF00809	136.5	231	5	CKM4
0	0	0	0	A2	136.5	231	5	CKM4
0	0	0	0	ASF356	136.5	231	5	CKM4
0	0	0	0	Parvimonas	136.5	231	5	CKM4
0	0	0	0.00632389	Bdellovibrio	136.5	145	5	CKM4
0	0	0	0	Roseovarius	136.5	231	5	CKM4
0	0	0	0	Pseudomonas	136.5	231	5	CKM4
0	0	0	0	Lautropia	136.5	231	5	CKM4
0	0	0	0.00544444	Allorhizobium-Neorhizobium-Pararhizobium-Rhizobium	136.5	153	5	CKM4
0	0	0	0	Prauserella	136.5	231	5	CKM4
0	0	0	0.00666667	Mobiluncus	136.5	140	5	CKM4
0	0	0	0	Cryptobacterium	136.5	231	5	CKM4
0	0	0	0	Treponema	136.5	231	5	CKM4
0	0	0	0	Rs-E47_termite_group	136.5	231	5	CKM4
0	0	0	0.00653095	Mycoplasma	136.5	143	5	CKM4
0	0	0	0	Leptotrichia	136.5	231	5	CKM4
0	0	0	0	F0332	136.5	231	5	CKM4
0	0	0	0	Murdochiella	136.5	231	5	CKM4
-0.632709	0.164034	0.0560648	0.114801	Bacteroides	56	16	6	CKM5
0.508132	0.416097	0.342458	0.125939	Escherichia-Shigella	45	12	6	CKM5
0	-0.0842158	0.0711149	0.0538603	Faecalibacterium	55	57	6	CKM5
-0.905275	-0.59006	-0.950404	0.0760315	Other	247	32	6	CKM5
-2.407	-1.52744	-2.19901	0.0914358	Prevotella	281	25	6	CKM5
0.508132	-0.0901677	0.174885	0.131618	Dialister	51	8	6	CKM5
0.468624	-0.603527	-0.483804	0.184906	Bifidobacterium	233	5	6	CKM5
0.809266	1.22899	1.12648	0.204367	Parabacteroides	20	2	6	CKM5
0	-1.73125	-1.723	0.0346204	Blautia	276	79	6	CKM5
0	-1.05454	-0.873121	0.0611421	[Eubacterium]_coprostanoligenes_group	243	52	6	CKM5
2.23339	0	1.21165	0.162831	Klebsiella	17	7	6	CKM5
0.569988	-0.156178	0.545094	0.0631452	Agathobacter	42	49	6	CKM5
-1.001	2.20304	1.78863	0.0508268	Lachnoclostridium	6	61	6	CKM5
-1.63737	0.128039	-1.19443	0.0959429	Roseburia	260	24	6	CKM5
0.819839	1.19885	1.62472	0.110498	Alistipes	10	17	6	CKM5
0	1.32257	1.19378	0.0705603	Ruminococcus	18	38	6	CKM5
0.218228	-0.970485	-0.575059	0.083227	UCG-002	237	30	6	CKM5
-1.26694	-0.685757	-1.05183	0.0530899	[Ruminococcus]_torques_group	256	59	6	CKM5
1.71059	1.15989	1.74818	0.109156	Enterobacter	8	18	6	CKM5
0	0.908709	0.164403	0.0335796	Lachnospira	52	81	6	CKM5
1.01309	0.364936	0.832329	0.18066	Subdoligranulum	34	6	6	CKM5
-1.001	0.232508	-0.300448	0.0277801	Barnesiella	226	91	6	CKM5
0	-1.41121	-1.41286	0.0617202	Parasutterella	269	50	6	CKM5
1.41705	0.13271	0.694452	0.0487582	uncultured	38	63	6	CKM5
1.001	1.34406	1.3954	0.0446019	Collinsella	14	68	6	CKM5
-1.41705	-1.001	-1.36693	0.0276184	CAG-352	262	92	6	CKM5
-1.001	-0.282074	-0.24567	0.0691744	Lachnospiraceae_NK4A136_group	224	41	6	CKM5
0.277371	0.0234339	-0.14991	0.128076	Christensenellaceae_R-7_group	221	10	6	CKM5
-1.5311	0.417869	-0.395491	0.0897994	[Ruminococcus]_gnavus_group	230	26	6	CKM5
-1.41705	-0.284291	-0.581515	0.0704739	Muribaculaceae	238	39	6	CKM5
-0.71465	-1.73727	-1.08901	0.0290326	Romboutsia	258	88	6	CKM5
-1.001	-0.35628	-0.359027	0.0413624	Anaerostipes	229	75	6	CKM5
0.683449	0.483413	0.703305	0.316419	Coprococcus	37	1	6	CKM5
-1.71059	-2.07071	-2.1689	0.0275044	Streptococcus	280	93	6	CKM5
0	-0.337091	-0.312867	0.0746206	UBA1819	227	34	6	CKM5
-1.001	-1.001	-1.001	0.0166686	Paraprevotella	251.5	106	6	CKM5
-1.67132	-1.76761	-1.77047	0.105535	Dorea	277	19	6	CKM5
-0.711102	-0.640447	-0.921356	0.0680884	[Eubacterium]_hallii_group	245	44	6	CKM5
-0.426479	-1.001	-0.56894	0.0589168	Clostridia_UCG-014	236	54	6	CKM5
-0.200008	-0.200008	-0.209253	0.046656	Monoglobus	223	66	6	CKM5
-1.001	1.001	0.0940729	0.0355146	[Eubacterium]_ventriosum_group	54	78	6	CKM5
1.98342	1.94853	2.0845	0.0414681	Bilophila	4	72	6	CKM5
1.80586	0.686317	1.65124	0.0985829	UCG-005	9	22	6	CKM5
-1.001	-0.323264	-0.822551	0.0204774	Desulfovibrio	242	99	6	CKM5
0	-1.001	-1.001	0.00601754	[Eubacterium]_ruminantium_group	251.5	149	6	CKM5
0	0	0	0.0032	Citrobacter	138.5	171.5	6	CKM5
1.001	-1.40275	-0.628788	0.013	Haemophilus	240	118	6	CKM5
-1.34406	-1.001	-1.71059	0.0319858	Fusicatenibacter	275	83	6	CKM5
1.001	1.001	1.38062	0.021986	[Eubacterium]_eligens_group	15.5	97	6	CKM5
-1.75142	0.127353	-0.934717	0.124019	Oscillibacter	246	13	6	CKM5
0	-0.632709	-0.632709	0.0286831	Fusobacterium	241	89	6	CKM5
-1.001	0.801975	0.536404	0.0659414	Erysipelotrichaceae_UCG-003	43	45	6	CKM5
0	0	0	0.0286292	[Eubacterium]_siraeum_group	138.5	90	6	CKM5
-0.845759	-0.117043	-0.45048	0.0652229	Clostridium_sensu_stricto_1	232	47	6	CKM5
-0.233903	0.852251	0.267434	0.19159	Incertae_Sedis	47	3	6	CKM5
-1.195	-1.34737	-1.57742	0.0865684	Alloprevotella	271	28	6	CKM5
-1.001	-0.600501	-0.915425	0.051064	Lactobacillus	244	60	6	CKM5
1.89661	0.181047	1.17512	0.117406	Lachnospiraceae_UCG-010	19	14	6	CKM5
-1.73727	-0.59544	-1.08171	0.0690533	Butyricicoccus	257	42	6	CKM5
-1.71059	-1.73048	-1.95198	0.0453996	Flavonifractor	278	67	6	CKM5
-0.447303	0.817041	0.252443	0.0414412	Sutterella	48	74	6	CKM5
0	0.869265	0.969406	0.075899	NK4A214_group	32	33	6	CKM5
-1.001	-1.41121	-1.61645	0.0294679	Colidextribacter	272	87	6	CKM5
-1.001	-1.39769	-1.38458	0.0267286	Odoribacter	264	94	6	CKM5
0	0	0	0.00371429	Eisenbergiella	138.5	162	6	CKM5
-0.611075	-1.37956	-1.62133	0.0733219	Intestinibacter	273	36	6	CKM5
-0.33337	-0.674567	-0.566505	0.11594	Staphylococcus	235	15	6	CKM5
1.40275	0	1.38062	0.0430841	Hungatella	15.5	70	6	CKM5
-1.001	1.001	0.200008	0.00848571	Butyricimonas	50	135	6	CKM5
0.179611	-0.778101	-0.330629	0.0985749	Lachnospiraceae_UCG-004	228	23	6	CKM5
-1.001	0	-1.001	0.0837902	Comamonas	251.5	29	6	CKM5
-0.384672	0.896979	1.03279	0.0714912	Family_XIII_AD3011_group	23	37	6	CKM5
1.001	1.001	1.001	0.0486452	Lachnospiraceae_ND3007_group	27.5	64	6	CKM5
-1.001	-1.001	-1.41121	0.0115266	UCG-003	267.5	125	6	CKM5
0	0	0	0.0115468	Eggerthella	138.5	124	6	CKM5
0	0	0	0.010698	Turicibacter	138.5	127	6	CKM5
1.08514	0.73209	1.10978	0.0612055	[Clostridium]_innocuum_group	21	51	6	CKM5
0.128039	0.817041	0.680188	0.103117	Intestinimonas	39	21	6	CKM5
0	0	0	0	Morganella	138.5	230	6	CKM5
-1.18901	-0.0834069	-0.584053	0.0536531	Vibrio	239	58	6	CKM5
1.34406	0.600501	1.07711	0.0587449	Pelomonas	22	55	6	CKM5
0	0	0	0.00683333	Prevotellaceae_NK3B31_group	138.5	139	6	CKM5
0	0	0	0.0254963	CAG-56	138.5	95	6	CKM5
-1.34406	-1.34406	-1.62757	0.0414418	Lachnospiraceae_UCG-001	274	73	6	CKM5
0.152502	-0.852385	-0.250801	0.0682582	Tyzzerella	225	43	6	CKM5
-2.00805	-1.38943	-2.03958	0.08676	Plesiomonas	279	27	6	CKM5
0	-0.108467	0	0.0128589	Coprobacter	138.5	120	6	CKM5
1.001	-1.001	0	0.0119556	Terrisporobacter	138.5	123	6	CKM5
-1.34406	-0.878521	-1.44944	0.0599222	Prevotellaceae_UCG-001	270	53	6	CKM5
-1.001	-1.3954	-1.31533	0.0138974	[Ruminococcus]_gauvreauii_group	261	116	6	CKM5
1.99469	2.23942	2.78579	0.126396	Actinomyces	1	11	6	CKM5
0	0	0	0	Acinetobacter	138.5	230	6	CKM5
-1.001	-1.001	-1.001	0.00723409	Allisonella	251.5	137	6	CKM5
0	0	0	0.0185357	[Eubacterium]_xylanophilum_group	138.5	103	6	CKM5
-1.001	-1.001	-1.40275	0.0190511	Rikenellaceae_RC9_gut_group	265.5	101	6	CKM5
-1.001	0	-0.447303	0.0435182	Adlercreutzia	231	69	6	CKM5
1.001	0.662557	0.859699	0.103914	Holdemania	33	20	6	CKM5
0	-1.001	-1.001	0.0163333	Lachnospiraceae_FCS020_group	251.5	109	6	CKM5
0	1.001	1.001	0.00909774	UCG-010	27.5	132	6	CKM5
0.742407	2.7407	2.32298	0.129156	Anaerotruncus	2	9	6	CKM5
0.654934	2.43739	2.15385	0.0703167	Clostridia_vadinBB60_group	3	40	6	CKM5
0	-2.2387	-1.18663	0.064326	Rodentibacter	259	48	6	CKM5
0	0	0	0	Acetobacter	138.5	230	6	CKM5
1.73727	1.08982	1.76026	0.0791543	Weissella	7	31	6	CKM5
0	0	0	0	Enterococcus	138.5	230	6	CKM5
-1.38943	-1.41705	-1.41121	0.0175771	Corynebacterium	267.5	104	6	CKM5
0	0	0	0.0124506	Erysipelatoclostridium	138.5	121	6	CKM5
0	0	0	0.0164857	Eubacterium	138.5	108	6	CKM5
0	0	0	0.00533333	GCA-900066575	138.5	153	6	CKM5
-1.38943	0.98256	0.5543	0.0407472	[Eubacterium]_fissicatena_group	41	76	6	CKM5
1.001	-1.001	0.232508	0.00966667	Family_XIII_UCG-001	49	130	6	CKM5
-1.001	-1.41705	-1.37022	0.0150758	Phascolarctobacterium	263	112	6	CKM5
1.001	0	1.001	0.0372246	Proteus	27.5	77	6	CKM5
-1.001	-1.001	-1.001	0.00962272	Negativibacillus	251.5	131	6	CKM5
0	0	0	0.0032	Atopobium	138.5	171.5	6	CKM5
0	0	0	0.00592222	Enorma	138.5	151	6	CKM5
0	0	0	0	Rhodopseudomonas	138.5	230	6	CKM5
0	0	0	0.0326962	RF39	138.5	82	6	CKM5
0	0	0	0.00693333	Megasphaera	138.5	138	6	CKM5
0	-1.001	-1.001	0.006	Sphingobium	251.5	150	6	CKM5
1.34406	0	0.795029	0.0654212	Campylobacter	35	46	6	CKM5
0	0	0	0.00633333	Dielma	138.5	147	6	CKM5
0	0	0	0	Empedobacter	138.5	230	6	CKM5
0	0	0	0	Coprobacillus	138.5	230	6	CKM5
0	1.001	1.001	0.00883942	Epulopiscium	27.5	134	6	CKM5
0	0	0	0.00485449	Sphingobacterium	138.5	157.5	6	CKM5
0	0	0	0	Holdemanella	138.5	230	6	CKM5
0	-1.001	-1.001	0.00658388	Oxalobacter	251.5	143	6	CKM5
0	0	0	0	Acidovorax	138.5	230	6	CKM5
0	0	0	0.00533333	Thauera	138.5	154.5	6	CKM5
1.41705	0.156178	0.606702	0.0424911	Candidatus_Soleaferrea	40	71	6	CKM5
0	0	0	0.0123771	Akkermansia	138.5	122	6	CKM5
1.001	-1.001	-0.200008	0.0316927	Faecalitalea	222	84	6	CKM5
0	1.41705	1.40275	0.00652787	Marvinbryantia	13	144	6	CKM5
0	0	0	0.0160695	Porphyromonas	138.5	110	6	CKM5
0	0	0	0.00333333	Catenibacterium	138.5	169	6	CKM5
1.40275	1.001	1.41121	0.0342417	[Eubacterium]_nodatum_group	12	80	6	CKM5
0	0	0	0	Gordonibacter	138.5	230	6	CKM5
0	0	0	0	Nesterenkonia	138.5	230	6	CKM5
0	0	0	0	Dubosiella	138.5	230	6	CKM5
0	0	0	0.0142976	Hydrogenoanaerobacterium	138.5	115	6	CKM5
0	0	0	0	Neisseria	138.5	230	6	CKM5
1.001	1.001	1.001	0.0035	Christensenella	27.5	166	6	CKM5
0	0	0	0	Thiobacillus	138.5	230	6	CKM5
0	0	0	0	Donghicola	138.5	230	6	CKM5
0	0	0	0.002	Solobacterium	138.5	178	6	CKM5
0	0	0	0	Faecalibaculum	138.5	230	6	CKM5
0	0	0	0	UCG-008	138.5	230	6	CKM5
0	0	0	0	Aquabacterium	138.5	230	6	CKM5
0	0	0	0	Halomonas	138.5	230	6	CKM5
0	0	0	0	Granulicatella	138.5	230	6	CKM5
-1.001	1.001	0.318032	0.0111667	Catabacter	46	126	6	CKM5
0	0	0	0	Sellimonas	138.5	230	6	CKM5
-0.384672	0.589973	0.374323	0.0739448	Acetanaerobacterium	44	35	6	CKM5
0	0	0	0	Faecalicoccus	138.5	230	6	CKM5
0	0	0	0.00355556	Oribacterium	138.5	163.5	6	CKM5
0	0	0	0	Izemoplasmatales	138.5	230	6	CKM5
0	0	0	0	Kosakonia	138.5	230	6	CKM5
1.001	0	0.775982	0.0475845	Helicobacter	36	65	6	CKM5
0	0	0	0.00773684	Arenimonas	138.5	136	6	CKM5
0	0	0	0	Oscillospira	138.5	230	6	CKM5
0	0	0	0	Veillonella	138.5	230	6	CKM5
0	0	0	0	Lachnoanaerobaculum	138.5	230	6	CKM5
-1.001	-0.156178	-0.525371	0.0185639	Mogibacterium	234	102	6	CKM5
0	0	0	0	GCA-900066755	138.5	230	6	CKM5
0	0	0	0.0151359	Senegalimassilia	138.5	111	6	CKM5
0	0	0	0	Mailhella	138.5	230	6	CKM5
1.71059	1.71059	1.87872	0.191521	DTU089	5	4	6	CKM5
0	0	0	0.0540121	UCG-009	138.5	56	6	CKM5
0	0	0	0	Photobacterium	138.5	230	6	CKM5
0	0	0	0.00266667	[Eubacterium]_brachy_group	138.5	175.5	6	CKM5
0	0	0	0	Sulfitobacter	138.5	230	6	CKM5
0	0	0	0	Filifactor	138.5	230	6	CKM5
-1.34406	-1.001	-1.40275	0.050535	Muribaculum	265.5	62	6	CKM5
0	0	0	0	Salmonella	138.5	230	6	CKM5
0	0	0	0	Roseobacter_clade_CHAB-I-5_lineage	138.5	230	6	CKM5
0	0	0	0	Candidatus_Stoquefichus	138.5	230	6	CKM5
0	0	0	0	Brevundimonas	138.5	230	6	CKM5
0	0	0	0	[Clostridium]_methylpentosum_group	138.5	230	6	CKM5
0	0	0	0	Slackia	138.5	230	6	CKM5
0	0	0	0.0147255	Lactococcus	138.5	113	6	CKM5
0	0	0	0	Stappiaceae	138.5	230	6	CKM5
0	0	0	0	Flavobacterium	138.5	230	6	CKM5
0	0	0	0.0135333	Shuttleworthia	138.5	117	6	CKM5
0	0	0	0	Succinivibrio	138.5	230	6	CKM5
0	1.001	1.001	0.0304385	Paludicola	27.5	85	6	CKM5
0	0	0	0.0144844	Harryflintia	138.5	114	6	CKM5
0	0	0	0.00376471	Alicycliphilus	138.5	160	6	CKM5
0	0	0	0	Erythrobacter	138.5	230	6	CKM5
0	0	0	0.003	Phocea	138.5	173	6	CKM5
0	1.001	1.001	0.0166048	Mucispirillum	27.5	107	6	CKM5
0	0	0	0.00466667	Olsenella	138.5	159	6	CKM5
0	0	0	0	Frisingicoccus	138.5	230	6	CKM5
0	0	0	0	Tuzzerella	138.5	230	6	CKM5
0	0	0	0.00609672	Gemella	138.5	148	6	CKM5
0	0	0	0	Pseudorhodobacter	138.5	230	6	CKM5
0	0	0	0	Parapusillimonas	138.5	230	6	CKM5
0	0	0	0	Allobaculum	138.5	230	6	CKM5
0	0	0	0.0194352	Peptococcus	138.5	100	6	CKM5
1.001	0	1.001	0.0175731	Rothia	27.5	105	6	CKM5
0	0	0	0	Pedobacter	138.5	230	6	CKM5
0	0	0	0.00326667	Paracoccus	138.5	170	6	CKM5
0	0	0	0	Scardovia	138.5	230	6	CKM5
0	0	0	0	Defluviitaleaceae_UCG-011	138.5	230	6	CKM5
0	0	0	0	Moraxella	138.5	230	6	CKM5
0	0	0	0	Kurthia	138.5	230	6	CKM5
0	0	0	0	Raoultibacter	138.5	230	6	CKM5
0	0	0	0	Ottowia	138.5	230	6	CKM5
0	0	0	0.00485449	Simplicispira	138.5	157.5	6	CKM5
0	0	0	0	Actinobacillus	138.5	230	6	CKM5
0	0	0	0	CHKCI002	138.5	230	6	CKM5
0	0	0	0.0057619	Chryseobacterium	138.5	152	6	CKM5
0	0	0	0	Ruminiclostridium	138.5	230	6	CKM5
0	0	0	0.00299415	Subgroup_7	138.5	174	6	CKM5
0	0	0	0	Anaerofustis	138.5	230	6	CKM5
0	0	0	0	Devosia	138.5	230	6	CKM5
0	0	0	0.00518095	Rikenella	138.5	156	6	CKM5
0	0	0	0.00373333	Stenotrophomonas	138.5	161	6	CKM5
0	0	0	0	Peptostreptococcus	138.5	230	6	CKM5
0	0	0	0	Mitsuokella	138.5	230	6	CKM5
0	0	0	0	Ellin6067	138.5	230	6	CKM5
0	0	0	0	Moryella	138.5	230	6	CKM5
0	0	0	0.00634056	Anaerostignum	138.5	145.5	6	CKM5
0	0	0	0	Sphingopyxis	138.5	230	6	CKM5
0	0	0	0.00238095	Flavisolibacter	138.5	177	6	CKM5
0	0	0	0	Megamonas	138.5	230	6	CKM5
0	0	0	0	Raoultella	138.5	230	6	CKM5
0	0	0	0.00888158	Arcobacter	138.5	133	6	CKM5
0	0	0	0	Sarcina	138.5	230	6	CKM5
0	0	0	0	Serratia	138.5	230	6	CKM5
0	0	0	0	Kluyvera	138.5	230	6	CKM5
0	0	0	0.00667105	Anaerofilum	138.5	140	6	CKM5
0	0	0	0	Cloacibacillus	138.5	230	6	CKM5
0	0	0	0.0129835	Ralstonia	138.5	119	6	CKM5
0	0	0	0	Sneathia	138.5	230	6	CKM5
0	0	0	0.00663636	Methylophaga	138.5	142	6	CKM5
1.40275	1.41705	1.41286	0.0298279	Ezakiella	11	86	6	CKM5
0	0	0	0.00996354	Papillibacter	138.5	129	6	CKM5
0	0	0	0	Gemmobacter	138.5	230	6	CKM5
0	0	0	0.00533333	Facklamia	138.5	154.5	6	CKM5
0	0	0	0.0035	Acidaminococcus	138.5	166	6	CKM5
0	0	0	0	Leisingera	138.5	230	6	CKM5
1.001	-0.156178	0.156178	0.0218445	JGI_0000069-P22	53	98	6	CKM5
0	0	0	0	Prevotellaceae_UCG-003	138.5	230	6	CKM5
0	0	0	0	SC-I-84	138.5	230	6	CKM5
0	0	0	0	Candidatus_Paracaedibacter	138.5	230	6	CKM5
0	0	0	0	Gardnerella	138.5	230	6	CKM5
0	0	0	0.00666667	Prevotellaceae_Ga6A1_group	138.5	141	6	CKM5
0	0	0	0.0103	Thalassobius	138.5	128	6	CKM5
0	0	0	0.00266667	Fournierella	138.5	175.5	6	CKM5
0	0	0	0	Erysipelotrichaceae_UCG-006	138.5	230	6	CKM5
0	0	0	0	Thermomonas	138.5	230	6	CKM5
0	0	0	0	Alcaligenes	138.5	230	6	CKM5
0	0	0	0	Aerococcus	138.5	230	6	CKM5
0	0	0	0	Tissierella	138.5	230	6	CKM5
0	0	0	0	Sphingomonas	138.5	230	6	CKM5
0	0	0	0.0035	Psychrobacter	138.5	166	6	CKM5
0	0	0	0	Acetatifactor	138.5	230	6	CKM5
0	0	0	0	Sericytochromatia	138.5	230	6	CKM5
0	0	0	0	Luteimonas	138.5	230	6	CKM5
0	0	0	0	Clade_III	138.5	230	6	CKM5
0	0	0	0	Zoogloea	138.5	230	6	CKM5
0	0	0	0	Enterorhabdus	138.5	230	6	CKM5
0	0	0	0	DNF00809	138.5	230	6	CKM5
0	0	0	0	A2	138.5	230	6	CKM5
0	0	0	0	ASF356	138.5	230	6	CKM5
0	0	0	0	Parvimonas	138.5	230	6	CKM5
0	0	0	0	Bdellovibrio	138.5	230	6	CKM5
0	0	0	0.00634056	Roseovarius	138.5	145.5	6	CKM5
0	0	0	0	Pseudomonas	138.5	230	6	CKM5
0	0	0	0	Lautropia	138.5	230	6	CKM5
0	0	0	0	Allorhizobium-Neorhizobium-Pararhizobium-Rhizobium	138.5	230	6	CKM5
0	0	0	0.00355556	Prauserella	138.5	163.5	6	CKM5
0	0	0	0.00342857	Mobiluncus	138.5	168	6	CKM5
0	0	0	0	Cryptobacterium	138.5	230	6	CKM5
0	0	0	0	Treponema	138.5	230	6	CKM5
0	0	0	0	Rs-E47_termite_group	138.5	230	6	CKM5
0	0	0	0.0223719	Mycoplasma	138.5	96	6	CKM5
0	0	0	0	Leptotrichia	138.5	230	6	CKM5
0	0	0	0	F0332	138.5	230	6	CKM5
0	0	0	0	Murdochiella	138.5	230	6	CKM5
-1.97158	0.0117761	-0.833016	0.107706	Bacteroides	235	17	7	CKM6
0.206293	-1.34474	-0.507106	0.0843332	Escherichia-Shigella	228	29	7	CKM6
1.001	1.02624	1.18246	0.0574095	Faecalibacterium	18	50	7	CKM6
1.001	0.711102	0.853942	0.0429285	Other	29	65	7	CKM6
0	1.41121	0.56894	0.0343374	Prevotella	35	83	7	CKM6
-0.179611	-0.611075	-0.581938	0.0753324	Dialister	231	40	7	CKM6
1.001	-0.550271	-0.274795	0.108611	Bifidobacterium	215	16	7	CKM6
0.825699	1.11077	1.34519	0.130878	Parabacteroides	13	8	7	CKM6
0.200008	0.762937	0.509092	0.0285375	Blautia	38	92	7	CKM6
0.929278	1.08855	1.02231	0.152301	[Eubacterium]_coprostanoligenes_group	21	6	7	CKM6
0	0.237472	0.152517	0.0790876	Klebsiella	43	36	7	CKM6
-1.41705	-1.99567	-1.88391	0.0801571	Agathobacter	279	35	7	CKM6
-1.34406	-0.426479	-0.542287	0.0686511	Lachnoclostridium	229	46	7	CKM6
-1.001	-1.001	-1.001	0.0840933	Roseburia	248.5	30	7	CKM6
-0.106001	-1.35772	-1.02235	0.113449	Alistipes	261	14	7	CKM6
0	1.89152	1.77158	0.0732338	Ruminococcus	3	42	7	CKM6
-1.001	1.16434	0.489765	0.0818514	UCG-002	39	33	7	CKM6
0.447303	-1.28366	-0.872135	0.0523389	[Ruminococcus]_torques_group	237	57	7	CKM6
-0.5936	-0.662375	-0.629949	0.0911883	Enterobacter	233	26	7	CKM6
-1.38943	0.662557	-0.277371	0.0536206	Lachnospira	216	55	7	CKM6
2.34614	2.21383	2.53599	0.271962	Subdoligranulum	1	2	7	CKM6
-1.001	0	-1.001	0.0202263	Barnesiella	248.5	101	7	CKM6
-1.001	0	-1.001	0.0626734	Parasutterella	248.5	49	7	CKM6
1.001	-1.39769	-1.001	0.0491185	uncultured	248.5	60	7	CKM6
0	1.71822	1.32094	0.0349917	Collinsella	15	81	7	CKM6
-1.001	-1.001	-1.001	0.0234501	CAG-352	248.5	97	7	CKM6
-0.898752	0.0678847	-0.378018	0.0395118	Lachnospiraceae_NK4A136_group	220	71	7	CKM6
0.727992	0.727992	1.40304	0.128131	Christensenellaceae_R-7_group	10	9	7	CKM6
1.34406	0	0.547078	0.0499399	[Ruminococcus]_gnavus_group	36	59	7	CKM6
0	-1.38943	-1.4139	0.0403472	Muribaculaceae	268	68	7	CKM6
-1.89661	-2.14571	-2.11934	0.0780652	Romboutsia	280	38	7	CKM6
0.905275	-0.156178	0.632709	0.0365504	Anaerostipes	34	79	7	CKM6
0.901888	0.749414	0.840949	0.169334	Coprococcus	30	4	7	CKM6
0	0	0	0.0318966	Streptococcus	126	86	7	CKM6
-0.14286	-0.089985	-0.297667	0.0955854	UBA1819	217	23	7	CKM6
-1.001	-1.26694	-1.4146	0.0193816	Paraprevotella	269	104	7	CKM6
-1.34406	0.222508	-1.46463	0.0787489	Dorea	272	37	7	CKM6
-1.82432	0.856723	-0.35395	0.0823215	[Eubacterium]_hallii_group	219	31	7	CKM6
-1.001	1.001	-0.232508	0.0176178	Clostridia_UCG-014	212.5	107	7	CKM6
-0.33337	0.218228	-0.0189475	0.046771	Monoglobus	207	63	7	CKM6
-1.34406	0.51846	-0.399998	0.041711	[Eubacterium]_ventriosum_group	221.5	67	7	CKM6
-0.426479	1.001	-0.0999744	0.0767328	Bilophila	209	39	7	CKM6
1.73727	1.49963	1.73621	0.147267	UCG-005	4	7	7	CKM6
0	-1.39769	-1.3954	0.0316548	Desulfovibrio	264	87	7	CKM6
0	0	0	0.00883333	[Eubacterium]_ruminantium_group	126	132	7	CKM6
0	0	0	0.006	Citrobacter	126	142.5	7	CKM6
0	0.277371	0.232508	0.0395737	Haemophilus	42	70	7	CKM6
0	1.2165	1.04356	0.0367119	Fusicatenibacter	19	78	7	CKM6
-1.001	-1.001	-1.001	0.0167341	[Eubacterium]_eligens_group	248.5	110	7	CKM6
-1.26694	-2.17145	-2.27129	0.120897	Oscillibacter	281	10	7	CKM6
1.001	1.001	1.001	0.0487693	Fusobacterium	25	61	7	CKM6
-1.22036	0.613266	-0.052423	0.0337259	Erysipelotrichaceae_UCG-003	208	85	7	CKM6
0	0	0	0.0296588	[Eubacterium]_siraeum_group	126	91	7	CKM6
0	-0.292621	-0.504825	0.0471853	Clostridium_sensu_stricto_1	227	62	7	CKM6
1.57563	1.26102	1.3639	0.279526	Incertae_Sedis	12	1	7	CKM6
-0.633836	0.559288	-0.502017	0.105299	Alloprevotella	226	20	7	CKM6
0	0.580905	0.735519	0.0363474	Lactobacillus	32	80	7	CKM6
0.895144	-0.672996	-0.195157	0.112117	Lachnospiraceae_UCG-010	211	15	7	CKM6
0	-1.001	-1.001	0.0345686	Butyricicoccus	248.5	82	7	CKM6
-0.577543	-0.318175	-0.484843	0.0845349	Flavonifractor	225	28	7	CKM6
-1.001	0.662557	0.0867116	0.037831	Sutterella	45	74	7	CKM6
-1.93638	-0.337907	-1.29116	0.228681	NK4A214_group	263	3	7	CKM6
-1.67132	-1.41705	-1.63264	0.0386434	Colidextribacter	274	73	7	CKM6
-1.38943	-1.001	-1.73398	0.0536928	Odoribacter	277	53	7	CKM6
0	-1.41286	-1.41705	0.00985994	Eisenbergiella	270	128	7	CKM6
-0.632709	-0.902335	-1.01841	0.0668165	Intestinibacter	260	47	7	CKM6
0.277371	1.49385	1.03195	0.106731	Staphylococcus	20	18	7	CKM6
-1.001	-1.001	-1.001	0.0395927	Hungatella	248.5	69	7	CKM6
-1.38943	1.001	-0.589297	0.0163983	Butyricimonas	232	112	7	CKM6
-1.65479	-0.549416	-1.26266	0.0820324	Lachnospiraceae_UCG-004	262	32	7	CKM6
1.63737	0.767236	1.31543	0.120231	Comamonas	16	11	7	CKM6
-1.001	-0.316583	-0.67078	0.0660078	Family_XIII_AD3011_group	234	48	7	CKM6
0.272186	0.434044	0.102755	0.0536599	Lachnospiraceae_ND3007_group	44	54	7	CKM6
1.001	-0.956407	-0.543099	0.0528686	UCG-003	230	56	7	CKM6
-1.001	-0.265474	-0.399998	0.0506759	Eggerthella	221.5	58	7	CKM6
-1.001	-1.73245	-1.66615	0.0238848	Turicibacter	275	96	7	CKM6
1.001	1.39769	1.7147	0.0208268	[Clostridium]_innocuum_group	5	99	7	CKM6
-0.277371	0.507804	0.349205	0.0923528	Intestinimonas	40	25	7	CKM6
0	0	0	0	Morganella	126	229	7	CKM6
0.430608	0.7254	0.831119	0.115373	Vibrio	31	13	7	CKM6
1.05161	1.95408	1.55367	0.100992	Pelomonas	8	21	7	CKM6
0	0	0	0	Prevotellaceae_NK3B31_group	126	229	7	CKM6
-1.001	0	-1.001	0.041739	CAG-56	248.5	66	7	CKM6
-1.41705	0	-1.40275	0.019812	Lachnospiraceae_UCG-001	266.5	103	7	CKM6
-0.447303	-0.577632	-0.251084	0.0718587	Tyzzerella	214	43	7	CKM6
1.15232	1.16773	1.243	0.156969	Plesiomonas	17	5	7	CKM6
0	1.001	1.001	0.0305212	Coprobacter	25	90	7	CKM6
0	0	0	0.0252956	Terrisporobacter	126	95	7	CKM6
1.96875	0.829972	1.52687	0.0982484	Prevotellaceae_UCG-001	9	22	7	CKM6
-1.001	-1.41705	-1.39769	0.0215667	[Ruminococcus]_gauvreauii_group	265	98	7	CKM6
0	0.578686	0.547032	0.0703234	Actinomyces	37	44	7	CKM6
0	0	0	0.00333333	Acinetobacter	126	158.5	7	CKM6
-1.38943	-1.3954	-1.40275	0.013653	Allisonella	266.5	115	7	CKM6
0	-1.001	-1.001	0.0124835	[Eubacterium]_xylanophilum_group	248.5	120	7	CKM6
0	-1.001	-1.001	0.025484	Rikenellaceae_RC9_gut_group	248.5	94	7	CKM6
0.122171	0.769582	0.294078	0.105851	Adlercreutzia	41	19	7	CKM6
-1.38943	0.492485	-0.460151	0.0803573	Holdemania	224	34	7	CKM6
-1.41705	-1.71351	-1.67595	0.0207918	Lachnospiraceae_FCS020_group	276	100	7	CKM6
1.38943	1.40835	1.63722	0.0307061	UCG-010	7	89	7	CKM6
1.001	1.55881	1.64651	0.0687244	Anaerotruncus	6	45	7	CKM6
1.001	1.95408	1.9047	0.0942112	Clostridia_vadinBB60_group	2	24	7	CKM6
-1.38943	0.504031	-0.439207	0.0742429	Rodentibacter	223	41	7	CKM6
0	0	0	0	Acetobacter	126	229	7	CKM6
1.001	-1.001	-1.001	0.0114889	Weissella	248.5	123	7	CKM6
1.001	-1.001	0	0.016812	Enterococcus	126	109	7	CKM6
-1.001	0	-1.001	0.00689774	Corynebacterium	248.5	139	7	CKM6
-1.001	0	-1.001	0.0125212	Erysipelatoclostridium	248.5	119	7	CKM6
0	0	0	0	Eubacterium	126	229	7	CKM6
-1.001	0	-1.001	0.00805449	GCA-900066575	248.5	135	7	CKM6
0	-0.343038	-0.232508	0.0200476	[Eubacterium]_fissicatena_group	212.5	102	7	CKM6
0	-1.001	-1.001	0.00773684	Family_XIII_UCG-001	248.5	136	7	CKM6
-1.71059	-1.29996	-1.50903	0.0453916	Phascolarctobacterium	273	64	7	CKM6
-1.001	-2.00805	-1.82375	0.0373206	Proteus	278	76	7	CKM6
0	0	0	0.00321905	Negativibacillus	126	160.5	7	CKM6
0	0	0	0	Atopobium	126	229	7	CKM6
0	0	0	0.00715556	Enorma	126	138	7	CKM6
0	0	0	0	Rhodopseudomonas	126	229	7	CKM6
1.001	1.001	1.001	0.0546932	RF39	25	51	7	CKM6
0	1.001	1.001	0.00333333	Megasphaera	25	158.5	7	CKM6
0	0	0	0.0114804	Sphingobium	126	125	7	CKM6
1.71059	-0.785471	0.717917	0.0850456	Campylobacter	33	27	7	CKM6
0	0	0	0	Dielma	126	229	7	CKM6
0	0	0	0	Empedobacter	126	229	7	CKM6
0	0	0	0.00633766	Coprobacillus	126	140	7	CKM6
0	-1.001	-1.001	0.0054	Epulopiscium	248.5	144	7	CKM6
0	0	0	0.00371429	Sphingobacterium	126	150.5	7	CKM6
0	0	0	0	Holdemanella	126	229	7	CKM6
0	0	0	0.00973684	Oxalobacter	126	129	7	CKM6
0	0	0	0	Acidovorax	126	229	7	CKM6
0	0	0	0	Thauera	126	229	7	CKM6
0	0	0	0.0377575	Candidatus_Soleaferrea	126	75	7	CKM6
0	0	0	0.0036	Akkermansia	126	154	7	CKM6
0	-1.001	-1.001	0.00872105	Faecalitalea	248.5	133	7	CKM6
0	1.001	1.001	0.0126175	Marvinbryantia	25	118	7	CKM6
0	1.39769	1.40275	0.0106	Porphyromonas	11	126	7	CKM6
0	0	0	0.00232727	Catenibacterium	126	174	7	CKM6
0	0	-0.128039	0.0388355	[Eubacterium]_nodatum_group	210	72	7	CKM6
0	0	0	0	Gordonibacter	126	229	7	CKM6
0	0	0	0	Nesterenkonia	126	229	7	CKM6
0	0	0	0.00266667	Dubosiella	126	172	7	CKM6
0	0	0	0.0119464	Hydrogenoanaerobacterium	126	121	7	CKM6
0	0	0	0	Neisseria	126	229	7	CKM6
0	0	0	0.00751849	Christensenella	126	137	7	CKM6
0	0	0	0	Thiobacillus	126	229	7	CKM6
0	0	0	0	Donghicola	126	229	7	CKM6
0	0	0	0.002	Solobacterium	126	175.5	7	CKM6
0	0	0	0	Faecalibaculum	126	229	7	CKM6
0	0	0	0	UCG-008	126	229	7	CKM6
0	0	0	0	Aquabacterium	126	229	7	CKM6
0	0	0	0	Halomonas	126	229	7	CKM6
1.001	0	1.001	0.0114807	Granulicatella	25	124	7	CKM6
-0.898752	-1.001	-1.42418	0.0270871	Catabacter	271	93	7	CKM6
0	0	0	0	Sellimonas	126	229	7	CKM6
0	0	0	0.0117401	Acetanaerobacterium	126	122	7	CKM6
0	0	0	0	Faecalicoccus	126	229	7	CKM6
0	0	0	0	Oribacterium	126	229	7	CKM6
0	0	0	0.00410256	Izemoplasmatales	126	149	7	CKM6
0	0	0	0	Kosakonia	126	229	7	CKM6
0	-1.001	-1.001	0.0537869	Helicobacter	248.5	52	7	CKM6
0	0	0	0	Arenimonas	126	229	7	CKM6
0	0	0	0.00310256	Oscillospira	126	165	7	CKM6
0	-1.001	-1.001	0.00831669	Veillonella	248.5	134	7	CKM6
0	0	0	0	Lachnoanaerobaculum	126	229	7	CKM6
0	1.001	1.001	0.0166086	Mogibacterium	25	111	7	CKM6
-1.001	0	-1.001	0.0131502	GCA-900066755	248.5	116	7	CKM6
0	0	0	0.00266667	Senegalimassilia	126	172	7	CKM6
0	0	0	0	Mailhella	126	229	7	CKM6
0.738952	1.36803	1.3253	0.116995	DTU089	14	12	7	CKM6
0	0	0	0.0179201	UCG-009	126	106	7	CKM6
0	0	0	0	Photobacterium	126	229	7	CKM6
0	0	0	0.003	[Eubacterium]_brachy_group	126	167.5	7	CKM6
0	0	0	0	Sulfitobacter	126	229	7	CKM6
0	0	0	0	Filifactor	126	229	7	CKM6
0	-1.001	-0.343038	0.034258	Muribaculum	218	84	7	CKM6
0	0	0	0	Salmonella	126	229	7	CKM6
0	0	0	0	Roseobacter_clade_CHAB-I-5_lineage	126	229	7	CKM6
0	0	0	0	Candidatus_Stoquefichus	126	229	7	CKM6
0	0	0	0	Brevundimonas	126	229	7	CKM6
0	0	0	0.00284444	[Clostridium]_methylpentosum_group	126	169	7	CKM6
0	0	0	0.00316484	Slackia	126	163.5	7	CKM6
0	0	0	0	Lactococcus	126	229	7	CKM6
0	0	0	0	Stappiaceae	126	229	7	CKM6
0	0	0	0	Flavobacterium	126	229	7	CKM6
0	0	0	0.0036	Shuttleworthia	126	154	7	CKM6
0	0	0	0.00266667	Succinivibrio	126	172	7	CKM6
0	0	0	0.00933746	Paludicola	126	131	7	CKM6
0	0	0	0	Harryflintia	126	229	7	CKM6
0	0	0	0.003	Alicycliphilus	126	167.5	7	CKM6
0	0	0	0	Erythrobacter	126	229	7	CKM6
0	0	0	0.006	Phocea	126	142.5	7	CKM6
0	0	0	0.00481203	Mucispirillum	126	147	7	CKM6
1.001	-1.001	0	0.0168452	Olsenella	126	108	7	CKM6
0	0	0	0	Frisingicoccus	126	229	7	CKM6
0	0	0	0	Tuzzerella	126	229	7	CKM6
0	0	0	0.00968421	Gemella	126	130	7	CKM6
0	0	0	0.0186914	Pseudorhodobacter	126	105	7	CKM6
0	0	0	0.00334641	Parapusillimonas	126	157	7	CKM6
0	0	0	0	Allobaculum	126	229	7	CKM6
0	0	0	0.00369231	Peptococcus	126	152	7	CKM6
0	0	0	0.0156698	Rothia	126	113	7	CKM6
0	0	0	0.00514286	Pedobacter	126	145	7	CKM6
0	0	0	0	Paracoccus	126	229	7	CKM6
0	0	0	0	Scardovia	126	229	7	CKM6
0	0	0	0	Defluviitaleaceae_UCG-011	126	229	7	CKM6
0	0	0	0	Moraxella	126	229	7	CKM6
0	0	0	0	Kurthia	126	229	7	CKM6
0	0	0	0	Raoultibacter	126	229	7	CKM6
0	0	0	0	Ottowia	126	229	7	CKM6
0	0	0	0	Simplicispira	126	229	7	CKM6
0	0	0	0	Actinobacillus	126	229	7	CKM6
0	0	0	0	CHKCI002	126	229	7	CKM6
0	0	0	0	Chryseobacterium	126	229	7	CKM6
0	0	0	0	Ruminiclostridium	126	229	7	CKM6
0	0	0	0.00281667	Subgroup_7	126	170	7	CKM6
0	0	0	0	Anaerofustis	126	229	7	CKM6
0	0	0	0	Devosia	126	229	7	CKM6
0	0	0	0.0030303	Rikenella	126	166	7	CKM6
0	0	0	0	Stenotrophomonas	126	229	7	CKM6
0	0	0	0	Peptostreptococcus	126	229	7	CKM6
0	0	0	0	Mitsuokella	126	229	7	CKM6
0	0	0	0	Ellin6067	126	229	7	CKM6
0	0	0	0	Moryella	126	229	7	CKM6
0	0	0	0	Anaerostignum	126	229	7	CKM6
0	0	0	0	Sphingopyxis	126	229	7	CKM6
0	0	0	0	Flavisolibacter	126	229	7	CKM6
0	0	0	0	Megamonas	126	229	7	CKM6
0	0	0	0	Raoultella	126	229	7	CKM6
0	0	0	0	Arcobacter	126	229	7	CKM6
0	0	0	0	Sarcina	126	229	7	CKM6
0	0	0	0	Serratia	126	229	7	CKM6
0	0	0	0	Kluyvera	126	229	7	CKM6
0	0	0	0	Anaerofilum	126	229	7	CKM6
0	0	0	0.00321905	Cloacibacillus	126	160.5	7	CKM6
0	0	0	0.0143708	Ralstonia	126	114	7	CKM6
0	0	0	0	Sneathia	126	229	7	CKM6
0	0	0	0	Methylophaga	126	229	7	CKM6
-1.41705	0	-0.859699	0.0308715	Ezakiella	236	88	7	CKM6
0	0	0	0	Papillibacter	126	229	7	CKM6
0	0	0	0.00316484	Gemmobacter	126	163.5	7	CKM6
0	0	0	0.002	Facklamia	126	175.5	7	CKM6
0	0	0	0.00355556	Acidaminococcus	126	156	7	CKM6
0	0	0	0	Leisingera	126	229	7	CKM6
0	-1.001	-1.001	0.0372648	JGI_0000069-P22	248.5	77	7	CKM6
0	0	0	0	Prevotellaceae_UCG-003	126	229	7	CKM6
0	0	0	0	SC-I-84	126	229	7	CKM6
0	0	0	0.0036	Candidatus_Paracaedibacter	126	154	7	CKM6
0	0	0	0	Gardnerella	126	229	7	CKM6
0	0	0	0.0103531	Prevotellaceae_Ga6A1_group	126	127	7	CKM6
0	0	0	0	Thalassobius	126	229	7	CKM6
0	0	0	0	Fournierella	126	229	7	CKM6
0	0	0	0	Erysipelotrichaceae_UCG-006	126	229	7	CKM6
0	0	0	0	Thermomonas	126	229	7	CKM6
0	0	0	0.005	Alcaligenes	126	146	7	CKM6
0	0	0	0	Aerococcus	126	229	7	CKM6
0	0	0	0.00626667	Tissierella	126	141	7	CKM6
0	0	0	0	Sphingomonas	126	229	7	CKM6
0	0	0	0	Psychrobacter	126	229	7	CKM6
0	0	0	0	Acetatifactor	126	229	7	CKM6
0	0	0	0	Sericytochromatia	126	229	7	CKM6
0	0	0	0	Luteimonas	126	229	7	CKM6
0	0	0	0	Clade_III	126	229	7	CKM6
0	0	0	0	Zoogloea	126	229	7	CKM6
0	0	0	0	Enterorhabdus	126	229	7	CKM6
0	0	0	0	DNF00809	126	229	7	CKM6
0	0	0	0	A2	126	229	7	CKM6
0	0	0	0	ASF356	126	229	7	CKM6
0	0	0	0	Parvimonas	126	229	7	CKM6
0	0	0	0	Bdellovibrio	126	229	7	CKM6
0	0	0	0.00371429	Roseovarius	126	150.5	7	CKM6
0	0	0	0	Pseudomonas	126	229	7	CKM6
0	0	0	0	Lautropia	126	229	7	CKM6
0	0	0	0.0032	Allorhizobium-Neorhizobium-Pararhizobium-Rhizobium	126	162	7	CKM6
0	0	0	0.0130503	Prauserella	126	117	7	CKM6
0	0	0	0	Mobiluncus	126	229	7	CKM6
0	0	0	0	Cryptobacterium	126	229	7	CKM6
0	0	0	0	Treponema	126	229	7	CKM6
0	0	0	0	Rs-E47_termite_group	126	229	7	CKM6
0	0	0	0.00477632	Mycoplasma	126	148	7	CKM6
0	0	0	0	Leptotrichia	126	229	7	CKM6
0	0	0	0	F0332	126	229	7	CKM6
0	0	0	0	Murdochiella	126	229	7	CKM6
1.001	-0.605628	-0.200008	0.0909219	Bacteroides	219.5	24	8	CKM7
0.140031	-0.897297	-0.14741	0.175352	Escherichia-Shigella	214	4	8	CKM7
-0.508132	-0.790827	-0.750638	0.0658973	Faecalibacterium	235	43	8	CKM7
-1.63737	-0.334045	-0.994329	0.0734084	Other	241	38	8	CKM7
-0.817041	0	-0.656488	0.0372827	Prevotella	232	80	8	CKM7
1.57073	0.804191	0.954995	0.144039	Dialister	30	7	8	CKM7
1.42165	1.7143	1.60897	0.149099	Bifidobacterium	9	6	8	CKM7
0.825699	2.72698	2.44014	0.163086	Parabacteroides	1	5	8	CKM7
-0.577543	1.98689	1.28932	0.0400853	Blautia	17	71	8	CKM7
-0.562722	-0.104509	-0.0956347	0.0873095	[Eubacterium]_coprostanoligenes_group	213	27	8	CKM7
1.73727	1.001	1.61645	0.0671734	Klebsiella	8	42	8	CKM7
-1.001	0	-0.577543	0.0379329	Agathobacter	230	78	8	CKM7
1.38943	1.71059	2.23392	0.0446024	Lachnoclostridium	4	63	8	CKM7
0.727992	-0.997562	-0.616802	0.0420244	Roseburia	231	65	8	CKM7
1.001	0.16548	0.337642	0.111787	Alistipes	38	17	8	CKM7
-1.001	1.001	0.0830461	0.031448	Ruminococcus	45	88	8	CKM7
-0.0428354	-0.730199	-0.0774675	0.117489	UCG-002	210	15	8	CKM7
-1.93638	-1.91522	-2.15146	0.0735559	[Ruminococcus]_torques_group	280	37	8	CKM7
0.277371	0.78683	0.463912	0.0632516	Enterobacter	35	49	8	CKM7
-1.17833	-0.58414	-0.845762	0.0686222	Lachnospira	237	40	8	CKM7
1.37766	1.24173	1.52678	0.17917	Subdoligranulum	11	3	8	CKM7
-1.67132	-0.75526	-1.23539	0.0509196	Barnesiella	258	59	8	CKM7
1.001	0	1.001	0.0946417	Parasutterella	25.5	21	8	CKM7
0.727992	1.001	0.585406	0.0511623	uncultured	34	58	8	CKM7
-1.34406	0	-1.41705	0.0283107	Collinsella	270	95	8	CKM7
-1.001	0	-1.001	0.0169198	CAG-352	248.5	112	8	CKM7
0	-0.817041	-0.703875	0.0638117	Lachnospiraceae_NK4A136_group	234	47	8	CKM7
-0.447303	-9.42055e-17	-0.167136	0.129209	Christensenellaceae_R-7_group	217	9	8	CKM7
-1.34406	-0.683449	-1.23814	0.0263107	[Ruminococcus]_gnavus_group	259	99	8	CKM7
-1.96875	-1.25899	-1.78762	0.06444	Muribaculaceae	278	45	8	CKM7
-1.001	-0.296461	-0.681092	0.0718565	Romboutsia	233	39	8	CKM7
1.001	-1.38943	-0.51846	0.0172898	Anaerostipes	227	110	8	CKM7
[truncated: 3,621 more rows]

[truncated: 1 more sheets: Treat_Fold_Importance]
