# Supplementary material for: Therapeutic impact of Mongolian Andai therapy on gut microbiota and metabolomic profiles in depression
Source: Front Neurosci. 2026 Jun 3;20:1743844. doi: 10.3389/fnins.2026.1743844 (PMC13272016; doi:10.3389/fnins.2026.1743844)
Supplement: Supplementary Table 3 — Prediction summary and feature importance from the exploratory transformer-based analysis. The table includes sample-level prediction results and feature importance scores generated by the TRPCA model. [file Table_3.xlsx]

## Sheet: sample_importances
sample_id	importance	y_reg	y_cls
0	0.994653582572937	1	1
1	0.9946536421775818	1	0
2	0.9946536421775818	1	0
3	0.9946536421775818	1	0

## Sheet: all_predictions
PC1	PC2	PC3	PC4	PC5	PC6	PC7	PC8	PC9	PC10	PC11	PC12	PC13	PC14	PC15	PC16	PC17	PC18	PC19	PC20	PC21	PC22	PC23	PC24	PC25	PC26	PC27	PC28	PC29	PC30	PC31	PC32	PC33	PC34	PC35	y_reg_true	y_reg_pred	reg_error	y_cls_true	y_cls_pred
-0.223635	-0.07011	0.165472	-0.0377157	0.067033	-0.0344501	-0.00263009	-0.0106359	-0.00512022	0.0194413	-0.0169947	-0.001765	-0.0182411	0.00399066	-0.00960461	0.0183555	0.00576138	-0.000224309	-0.0093849	-0.00856342	-0.00859899	0.0147832	0.00084802	-0.0196534	0.0099503	-0.00149951	-0.0166947	0.0188962	-0.00868406	0.00580204	-0.00450343	0.0109778	0.0246013	0.00897843	0.0098544	1	0.994654	0.00534642	1	0
-0.0530227	0.0247227	-0.145315	0.244235	0.139089	0.0588421	0.0227554	0.0357659	0.0256445	0.0043946	-0.015984	0.0112022	0.0108234	0.0022099	0.0330495	0.0216649	-0.00848207	-0.0101934	-0.0256927	0.00723464	-0.00566985	-0.0141093	-0.00823771	-0.00213658	-0.00886747	-0.00966003	0.00895639	-0.00619096	-0.0200454	0.00089245	0.0113445	0.00225854	-0.0148263	-0.0102734	0.0193198	1	0.994654	0.00534636	0	0
0.180082	0.0683708	-0.0805783	0.143067	0.0228074	0.000524643	0.00167436	-0.0140979	0.00842094	0.00915512	-0.0213344	-0.0105077	-0.00650089	0.00342381	0.0114923	0.0176112	0.0459937	0.00695034	-0.0283623	0.00142292	0.000627559	0.00671742	0.00186536	-0.000509262	0.00374949	-0.0070105	-0.00116562	0.000129275	0.00411962	-0.00182812	0.00356371	0.0191698	-0.00261778	-0.00916793	0.00802491	1	0.994654	0.00534636	0	0
0.02315	0.168982	-0.104638	0.0488479	-0.0556969	0.0386652	0.000387686	0.032718	-0.015728	-0.0108813	-0.00703808	0.0170748	0.00289249	-0.0384894	0.00107758	0.00921099	0.00376244	-0.0391571	0.00754305	-0.00229184	-0.00889206	-0.0191754	0.00743792	-0.010435	0.0171221	0.00977273	0.00551209	-0.0177399	-0.00244313	0.0120495	0.00621097	-0.00356749	0.00445211	-0.00689193	0.00561999	1	0.994654	0.00534636	0	0

## Sheet: all_predictions_summary
Sample_ID	True_Age	Predicted_Age	Age_Error	Age_Abs_Error	True_Gender	True_Gender_Label	Predicted_Gender	Predicted_Gender_Label	Gender_Correct
Sample_0	1	0.994654	0.00534642	0.00534642	0	Female	0	Female	1
Sample_1	1	0.994654	0.0053463	0.0053463	0	Female	0	Female	1
Sample_2	1	0.994654	0.0053463	0.0053463	0	Female	0	Female	1
Sample_3	1	0.994654	0.00534636	0.00534636	0	Female	0	Female	1
Sample_4	1	0.994654	0.00534642	0.00534642	1	Male	0	Female	0
Sample_5	1	0.994654	0.00534636	0.00534636	0	Female	0	Female	1
Sample_6	1	0.994654	0.00534636	0.00534636	0	Female	0	Female	1
Sample_7	1	0.994654	0.0053463	0.0053463	0	Female	0	Female	1
Sample_8	1	0.994654	0.00534618	0.00534618	0	Female	0	Female	1
Sample_9	1	0.994654	0.00534636	0.00534636	1	Male	0	Female	0
Sample_10	1	0.994654	0.00534636	0.00534636	0	Female	0	Female	1
Sample_11	1	0.994654	0.0053463	0.0053463	0	Female	0	Female	1
Sample_12	1	0.994654	0.0053463	0.0053463	0	Female	0	Female	1
Sample_13	1	0.994654	0.00534636	0.00534636	0	Female	0	Female	1
Sample_14	1	0.994654	0.0053463	0.0053463	1	Male	0	Female	0
Sample_15	1	0.994654	0.00534636	0.00534636	0	Female	0	Female	1
Sample_16	1	0.994654	0.0053463	0.0053463	1	Male	0	Female	0
Sample_17	1	0.994654	0.00534636	0.00534636	0	Female	0	Female	1
Sample_18	1	0.994654	0.00534642	0.00534642	1	Male	0	Female	0
Sample_19	1	0.994654	0.00534636	0.00534636	0	Female	0	Female	1
Sample_20	1	0.994654	0.0053463	0.0053463	0	Female	0	Female	1
Sample_21	1	0.994654	0.00534636	0.00534636	1	Male	0	Female	0
Sample_22	1	0.994654	0.0053463	0.0053463	0	Female	0	Female	1
Sample_23	1	0.994654	0.00534642	0.00534642	0	Female	0	Female	1
Sample_24	1	0.994654	0.0053463	0.0053463	1	Male	0	Female	0
Sample_25	1	0.994654	0.00534642	0.00534642	1	Male	0	Female	0
Sample_26	1	0.994654	0.00534636	0.00534636	1	Male	0	Female	0
Sample_27	1	0.994654	0.00534642	0.00534642	0	Female	0	Female	1
Sample_28	1	0.994654	0.00534636	0.00534636	0	Female	0	Female	1
Sample_29	1	0.994654	0.00534636	0.00534636	1	Male	0	Female	0
Sample_30	1	0.994654	0.00534636	0.00534636	0	Female	0	Female	1
Sample_31	1	0.994654	0.0053463	0.0053463	0	Female	0	Female	1
Sample_32	1	0.994654	0.00534636	0.00534636	1	Male	0	Female	0
Sample_33	1	0.994654	0.0053463	0.0053463	0	Female	0	Female	1
Sample_34	1	0.994654	0.00534636	0.00534636	0	Female	0	Female	1
Sample_35	1	0.994654	0.0053463	0.0053463	0	Female	0	Female	1
Sample_36	1	0.994654	0.00534636	0.00534636	1	Male	0	Female	0
Sample_37	1	0.994654	0.00534636	0.00534636	0	Female	0	Female	1
Sample_38	1	0.994654	0.0053463	0.0053463	0	Female	0	Female	1
Sample_39	1	0.994654	0.0053463	0.0053463	0	Female	0	Female	1

## Sheet: feature_importance
feature	importance
Enterobacter	106.4825284247237
Agathobacter	103.38763892284621
Other	103.13418827365155
Lachnoclostridium	100.56798858635682
[Eubacterium]_coprostanoligenes_group	97.07359289430502
Alistipes	95.90415449917121
Ruminococcus	95.69333975772656
CAG-352	95.55392369437806
Lachnospira	94.30610960260204
Barnesiella	92.23214120095575
Bifidobacterium	91.62423757958024
Christensenellaceae_R-7_group	90.77661879678354
Parabacteroides	90.65521357569031
Blautia	90.26079315180922
Clostridia_UCG-014	87.86333888826573
Dialister	87.30715394009765
[Ruminococcus]_gnavus_group	84.1000227183761
Fusobacterium	83.86558666138197
Roseburia	81.29765390233571
UCG-002	80.76040162709654
[Eubacterium]_ventriosum_group	78.34020116361674
Citrobacter	77.54990325644715
Parasutterella	77.5296049016952
Klebsiella	77.1612496999801
Lachnospiraceae_NK4A136_group	76.76734243378573
[Ruminococcus]_torques_group	76.2700267495086
Muribaculaceae	75.37655989030719
Bacteroides	74.95637115439592
uncultured	73.02925241986055
Faecalibacterium	69.12607078378593
UBA1819	68.37305707622095
Streptococcus	67.95414291546535
Lactobacillus	67.1339156204968
Haemophilus	65.17235880186385
Subdoligranulum	63.690858401544375
Collinsella	62.45270454971924
Prevotella	61.78828889041112
Escherichia-Shigella	61.50463891989111
[Eubacterium]_siraeum_group	61.34394994784819
Romboutsia	60.279138392438966
Paraprevotella	50.519473134958524
Monoglobus	48.12835386178396
Morganella	47.356029254802664
Anaerostipes	45.806986343702384
Desulfovibrio	45.15958218230671
Clostridium_sensu_stricto_1	44.95745618613545
[Eubacterium]_ruminantium_group	43.20273886371926
Bilophila	42.905460246432725
Incertae_Sedis	42.159815671541246
Oscillibacter	41.266137556976275
Coprococcus	41.14382447395173
Lachnospiraceae_UCG-010	37.75683722318755
[Eubacterium]_hallii_group	34.1675117982872
UCG-005	33.35416849283813
Eisenbergiella	32.09930114336775
Alloprevotella	30.130281932273814
Erysipelotrichaceae_UCG-003	29.296061223547646
Comamonas	28.810500910860092
Prevotellaceae_NK3B31_group	28.047625810139376
Odoribacter	27.870621493495218
Fusicatenibacter	25.58379101181425
Colidextribacter	24.940584240511246
Flavonifractor	24.7719598500545
[Eubacterium]_eligens_group	22.86122108779905
Turicibacter	22.824288808978274
Butyricimonas	22.310752549973643
Dorea	22.120632131441333
Hungatella	21.496294406970158
Sutterella	19.946054568955386
Acinetobacter	18.93127028909005
Lachnospiraceae_ND3007_group	18.48970567166071
Pelomonas	17.946682464775137
Butyricicoccus	17.395538748107555
NK4A214_group	16.876318370518092
Terrisporobacter	15.838634648924794
Lachnospiraceae_UCG-004	15.687445834517991
Eggerthella	14.925842316476375
Intestinimonas	13.927888530343278
Coprobacter	13.86996870556529
Rikenellaceae_RC9_gut_group	13.091058918018527
Acetobacter	11.490883499850087
Family_XIII_AD3011_group	11.328791831172605
CAG-56	11.129327360751741
Intestinibacter	11.063457778922647
Actinomyces	10.648761221628634
[Clostridium]_innocuum_group	10.445052332070485
Lachnospiraceae_UCG-001	9.724228678869828
Tyzzerella	9.116506913814742
Empedobacter	7.322379168634184
UCG-003	6.939584940194647
Enorma	6.936643166979457
Rhodopseudomonas	6.778293359375147
Corynebacterium	6.709743589112912
Holdemania	6.671099285970161
Eubacterium	6.104751763082373
Allisonella	5.910373699262409
Enterococcus	5.891628597747809
Weissella	5.625038450216705
Megasphaera	5.231520921939588
[Eubacterium]_xylanophilum_group	4.781544903630557
[Ruminococcus]_gauvreauii_group	4.635584417639356
Anaerotruncus	4.598791650464081
UCG-010	4.55387354383435
Staphylococcus	4.519003469372162
Coprobacillus	4.4115416435451404
Lachnospiraceae_FCS020_group	4.3439358513108886
Acidovorax	4.302429436807834
Thauera	4.285820109261795
Nesterenkonia	4.281758059990629
Atopobium	4.234869918636322
Sphingobacterium	4.026204832495232
Epulopiscium	3.99936242333956
Dubosiella	3.9583048346364076
Thiobacillus	3.7212921020100254
Dielma	3.710952978472919
Family_XIII_UCG-001	3.635018831974411
Adlercreutzia	3.5944370272766926
RF39	3.5828099566065292
Porphyromonas	3.5790648676842443
Phascolarctobacterium	3.5516211459965668
Donghicola	3.5424750394414155
Faecalibaculum	3.459078002583781
Sphingobium	3.419271429250389
Prevotellaceae_UCG-001	3.402622885893476
UCG-008	3.3965272593940625
Neisseria	3.3379099790653517
Vibrio	3.301267843182116
Oxalobacter	3.266181768647114
Negativibacillus	3.169316428066427
[Eubacterium]_fissicatena_group	3.057121980320753
Halomonas	2.9919959924459585
Holdemanella	2.97346862381101
Clostridia_vadinBB60_group	2.9568530424017156
Erysipelatoclostridium	2.943775103335051
[Eubacterium]_nodatum_group	2.9254230638281054
Marvinbryantia	2.817146800953596
Campylobacter	2.7807384064644913
Akkermansia	2.7460272836529684
GCA-900066575	2.6853149477760954
Candidatus_Stoquefichus	2.655405079550446
Proteus	2.605598057347402
Lachnoanaerobaculum	2.521902749027037
Faecalicoccus	2.521204524653184
Gordonibacter	2.4456784392859023
Kosakonia	2.445010121944236
Arenimonas	2.4241433070373426
Photobacterium	2.391612854866429
Oribacterium	2.391612854866429
Hydrogenoanaerobacterium	2.35243002799158
Sulfitobacter	2.335770544071271
Filifactor	2.2985410751562743
Solobacterium	2.298249806673807
Aquabacterium	2.259847965110385
Salmonella	2.224079108966891
Roseobacter_clade_CHAB-I-5_lineage	2.149613104600431
Acetanaerobacterium	2.097229930785747
Catenibacterium	2.0704963773842526
Granulicatella	2.0284147025347403
Sellimonas	2.0246776232154646
Mailhella	1.9740340628563808
UCG-009	1.8542708036304794
Mogibacterium	1.8177189804165361
Brevundimonas	1.7706674528670758
Flavobacterium	1.7486408765237071
Faecalitalea	1.7454005300879871
Christensenella	1.7144009866299428
Oscillospira	1.7090427793065301
Catabacter	1.7039299269961234
Plesiomonas	1.6648829057156571
Rodentibacter	1.6343160604932958
Succinivibrio	1.6239684894640019
GCA-900066755	1.6221725236349596
Slackia	1.598685784277142
Izemoplasmatales	1.5974301541330533
Mitsuokella	1.5612842875196633
Erythrobacter	1.5567971238580764
Alicycliphilus	1.5567971238580764
Lactococcus	1.4669604613517127
Allobaculum	1.4445689408323008
Olsenella	1.4382300914922803
Pseudorhodobacter	1.4265416251294152
Parapusillimonas	1.4034774486111428
Peptococcus	1.3930118847065567
Candidatus_Soleaferrea	1.3909445272712222
Senegalimassilia	1.3859154490578858
Frisingicoccus	1.3820493823962867
Prevotellaceae_Ga6A1_group	1.3792617102757978
Scardovia	1.375674609566837
Pedobacter	1.3564393132468284
Paracoccus	1.3564393132468284
[Eubacterium]_brachy_group	1.3495783599938571
Gemella	1.3378785979130634
DTU089	1.3348397275469903
Erysipelotrichaceae_UCG-006	1.3254162562051535
Moraxella	1.3244954990313043
Simplicispira	1.2960049877981765
Ottowia	1.2960049877981765
Ezakiella	1.2940432992738848
Chryseobacterium	1.288947795351985
Serratia	1.2878849111889998
Subgroup_7	1.267775640077536
Megamonas	1.2676378427051378
Mucispirillum	1.2562953751624275
Devosia	1.2536603882549864
Veillonella	1.2521077892821753
Ruminiclostridium	1.2485730286914738
Defluviitaleaceae_UCG-011	1.247860811566389
[Clostridium]_methylpentosum_group	1.2446075750385888
JGI_0000069-P22	1.2409013581533967
Ralstonia	1.2378532049726134
Muribaculum	1.23650075386777
Raoultibacter	1.2340979801277199
Stenotrophomonas	1.2258166053960888
DNF00809	1.2222875611906054
A2	1.2222875611906054
Helicobacter	1.2172086176512296
Tuzzerella	1.2076985589401001
Sphingopyxis	1.2042539722143502
Harryflintia	1.2003158210202156
Arcobacter	1.1971955273911798
Cryptobacterium	1.1965043996142186
Anaerostignum	1.1961020709605612
Kurthia	1.1918698355024346
Zoogloea	1.1878142723413623
Shuttleworthia	1.1825707381863764
Gemmobacter	1.181778507214558
Facklamia	1.181778507214558
Acidaminococcus	1.1810688402815808
Peptostreptococcus	1.1792203494943396
Cloacibacillus	1.1776643908640854
Raoultella	1.1765716814210876
Anaerofilum	1.1747741778383483
CHKCI002	1.1739732489205088
Rothia	1.1729735246051995
Candidatus_Paracaedibacter	1.1695320580103663
Fournierella	1.1667994109124058
Tissierella	1.1613340047941354
Mobiluncus	1.1587902848152114
Sarcina	1.1580549118647925
Papillibacter	1.15797906023679
Prevotellaceae_UCG-003	1.157591900906473
Anaerofustis	1.157202189911419
Luteimonas	1.1558684494397047
Sericytochromatia	1.1558684494397047
Aerococcus	1.1534531344463148
Bdellovibrio	1.1531356157963328
Roseovarius	1.1531356157963328
Thalassobius	1.153004782215401
Treponema	1.1516724121341009
Rs-E47_termite_group	1.1516724121341009
SC-I-84	1.1508286675589072
Flavisolibacter	1.1495927776978958
Allorhizobium-Neorhizobium-Pararhizobium-Rhizobium	1.149074885358944
Gardnerella	1.1466305544576096
Ellin6067	1.146523791874442
Stappiaceae	1.1449368909893662
F0332	1.1449368909893662
Leisingera	1.1449368909893662
Kluyvera	1.1449368909893662
Alcaligenes	1.1447603608379877
Murdochiella	1.1446427860878972
Pseudomonas	1.1438425560053078
Clade_III	1.1434777875922797
Acetatifactor	1.1432610430350025
Mycoplasma	1.1431595975347542
Sphingomonas	1.1427482656379022
Thermomonas	1.1423835120962837
Leptotrichia	1.1423301139056483
Lautropia	1.1412913760911025
Methylophaga	1.1399960829798377
Prauserella	1.1379063347501124
Psychrobacter	1.1379063347501124
Enterorhabdus	1.1369576200910776
ASF356	1.1346105729619596
Parvimonas	1.1346105729619596
Sneathia	1.1305787571358328
Paludicola	1.1229669230490211
Moryella	1.1206673714631155
Phocea	1.0932026225462184
Rikenella	1.0786341835025781
Actinobacillus	0.9509611226839604
